# Supplementary material for: The prognostic value of sialylation-related long non-coding RNAs in lung adenocarcinoma
Source: Sci Rep. 2024 Apr 17;14:8879. doi: 10.1038/s41598-024-59130-3 (PMC11024174; doi:10.1038/s41598-024-59130-3)
Supplement: Supplementary file 4 — Supplementary Information 4. [file 41598_2024_59130_MOESM4_ESM.xlsx]

## Sheet: Sheet 1
Table S1. Sialylation-related genes downloaded from MsigDB
Pathway Name	Gene Symbol	Entrez Gene
GOBP_GANGLIOSIDE_BIOSYNTHETIC_PROCESS	B3GALT4;B4GALNT1;B4GALT5;B4GALT6;ST3GAL1;ST3GAL2;ST3GAL5;ST6GALNAC3;ST6GALNAC4;ST6GALNAC5;ST6GALNAC6;ST8SIA2;ST8SIA3;ST8SIA4;ST8SIA6	8705;2583;9334;9331;6482;6483;8869;256435;27090;81849;30815;8128;51046;7903;338596
GOBP_GANGLIOSIDE_CATABOLIC_PROCESS	GM2A;HEXA;HEXB;NEU1;NEU2;NEU3;NEU4	2760;3073;3074;4758;4759;10825;129807
GOBP_GANGLIOSIDE_METABOLIC_PROCESS	ABCA2;B3GALT4;B4GALNT1;B4GALT5;B4GALT6;CLN6;GM2A;HEXA;HEXB;ITGB8;NEU1;NEU2;NEU3;NEU4;ST3GAL1;ST3GAL2;ST3GAL5;ST6GALNAC3;ST6GALNAC4;ST6GALNAC5;ST6GALNAC6;ST8SIA2;ST8SIA3;ST8SIA4;ST8SIA6	20;8705;2583;9334;9331;54982;2760;3073;3074;3696;4758;4759;10825;129807;6482;6483;8869;256435;27090;81849;30815;8128;51046;7903;338596
GOBP_KERATAN_SULFATE_METABOLIC_PROCESS	ACAN;B3GNT2;B3GNT3;B3GNT4;B3GNT7;B4GALT1;B4GALT2;B4GALT3;B4GALT4;B4GALT5;B4GALT6;B4GAT1;CHST1;CHST2;CHST5;CHST6;FMOD;GALNS;GLB1;GNS;HEXA;HEXB;KERA;LUM;OGN;OMD;PRELP;SLC35D2;ST3GAL1;ST3GAL2;ST3GAL3;ST3GAL4;ST3GAL6	176;10678;10331;79369;93010;2683;8704;8703;8702;9334;9331;11041;8534;9435;23563;4166;2331;2588;2720;2799;3073;3074;11081;4060;4969;4958;5549;11046;6482;6483;6487;6484;10402
GOBP_PROTEIN_SIALYLATION	ST3GAL1;ST3GAL2;ST3GAL4;ST6GALNAC2;ST8SIA3	6482;6483;6484;10610;51046
GOBP_SIALIC_ACID_TRANSPORT	SLC17A1;SLC17A2;SLC17A3;SLC17A4;SLC17A5	6568;10246;10786;10050;26503
GOBP_SIALYLATION	ST3GAL1;ST3GAL2;ST3GAL3;ST3GAL4;ST3GAL5;ST3GAL6;ST6GAL1;ST6GAL2;ST6GALNAC1;ST6GALNAC2;ST6GALNAC3;ST6GALNAC4;ST6GALNAC5;ST6GALNAC6;ST8SIA1;ST8SIA2;ST8SIA3;ST8SIA4;ST8SIA5;ST8SIA6	6482;6483;6487;6484;8869;10402;6480;84620;55808;10610;256435;27090;81849;30815;6489;8128;51046;7903;29906;338596
GOMF_GANGLIOSIDE_BINDING	CLIP3;EPDR1;MAG;PSAP;RTN4R	25999;54749;4099;5660;65078
GOMF_SIALIC_ACID_BINDING	ADIPOQ;AGRN;CD22;CD33;FCN1;MAG;SELE;SELP;SIGLEC10;SIGLEC11;SIGLEC12;SIGLEC14;SIGLEC16;SIGLEC5;SIGLEC6;SIGLEC7;SIGLEC8;SIGLEC9;SIGLECL1;ST8SIA2;ST8SIA3;ST8SIA4	9370;375790;933;945;2219;4099;6401;6403;89790;114132;89858;100049587;400709;8778;946;27036;27181;27180;284369;8128;51046;7903
GOMF_SIALIC_ACID_TRANSMEMBRANE_TRANSPORTER_ACTIVITY	SLC17A1;SLC17A2;SLC17A3;SLC17A4;SLC17A5	6568;10246;10786;10050;26503
GOMF_SIALYLTRANSFERASE_ACTIVITY	C20orf173;ST3GAL1;ST3GAL2;ST3GAL3;ST3GAL4;ST3GAL5;ST3GAL6;ST6GAL1;ST6GAL2;ST6GALNAC1;ST6GALNAC2;ST6GALNAC3;ST6GALNAC4;ST6GALNAC5;ST6GALNAC6;ST8SIA1;ST8SIA2;ST8SIA3;ST8SIA4;ST8SIA5;ST8SIA6	140873;6482;6483;6487;6484;8869;10402;6480;84620;55808;10610;256435;27090;81849;30815;6489;8128;51046;7903;29906;338596
KEGG_O_GLYCAN_BIOSYNTHESIS	B3GNT6;B4GALT5;C1GALT1;C1GALT1C1;GALNT1;GALNT10;GALNT11;GALNT12;GALNT13;GALNT14;GALNT15;GALNT16;GALNT17;GALNT18;GALNT2;GALNT3;GALNT4;GALNT5;GALNT6;GALNT7;GALNT8;GALNT9;GALNTL5;GALNTL6;GCNT1;GCNT3;GCNT4;ST3GAL1;ST3GAL2;ST6GALNAC1	192134;9334;56913;29071;2589;55568;63917;79695;114805;79623;117248;57452;64409;374378;2590;2591;8693;11227;11226;51809;26290;50614;168391;442117;2650;9245;51301;6482;6483;55808
REACTOME_SIALIC_ACID_METABOLISM	CMAS;CTSA;GLB1;GNE;NANP;NANS;NEU1;NEU2;NEU3;NEU4;NPL;SLC17A5;SLC35A1;ST3GAL1;ST3GAL2;ST3GAL3;ST3GAL4;ST3GAL5;ST3GAL6;ST6GAL1;ST6GAL2;ST6GALNAC1;ST6GALNAC2;ST6GALNAC3;ST6GALNAC4;ST6GALNAC5;ST6GALNAC6;ST8SIA1;ST8SIA2;ST8SIA3;ST8SIA4;ST8SIA5;ST8SIA6	55907;5476;2720;10020;140838;54187;4758;4759;10825;129807;80896;26503;10559;6482;6483;6487;6484;8869;10402;6480;84620;55808;10610;256435;27090;81849;30815;6489;8128;51046;7903;29906;338596
