# Supplementary material for: The prognostic value of sialylation-related long non-coding RNAs in lung adenocarcinoma
Source: Sci Rep. 2024 Apr 17;14:8879. doi: 10.1038/s41598-024-59130-3 (PMC11024174; doi:10.1038/s41598-024-59130-3)
Supplement: Supplementary file 5 — Supplementary Information 5. [file 41598_2024_59130_MOESM5_ESM.xlsx]

## Sheet: Sheet1
Table S2. Pearson correlation coefficients between lncRNA and sialylation-related genes in TCGA-LUAD.	LncRNA	Sialylation-related genes	Correlation coefficient	P value
	A1BG-AS1	ABCA2	0.277814	2.19869e-10
	A1BG-AS1	ACAN	0.0899368	0.0435752
	A1BG-AS1	ADIPOQ	-0.0406887	0.361997
	A1BG-AS1	AGRN	0.233858	1.091e-07
	A1BG-AS1	B3GALT4	0.0059633	0.893763
	A1BG-AS1	B3GNT2	0.0582753	0.191506
	A1BG-AS1	B3GNT3	-0.115423	0.00950072
	A1BG-AS1	B3GNT4	0.160497	0.000297251
	A1BG-AS1	B3GNT6	-0.0432412	0.332642
	A1BG-AS1	B3GNT7	0.182855	3.6314e-05
	A1BG-AS1	B4GALNT1	0.0672162	0.131822
	A1BG-AS1	B4GALT1	-0.0405365	0.363796
	A1BG-AS1	B4GALT2	0.119744	0.00711801
	A1BG-AS1	B4GALT3	0.119912	0.00703729
	A1BG-AS1	B4GALT4	-0.064666	0.147153
	A1BG-AS1	B4GALT5	0.106859	0.0163997
	A1BG-AS1	B4GALT6	-0.00602725	0.89263
	A1BG-AS1	B4GAT1	0.0591964	0.184568
	A1BG-AS1	C1GALT1	0.105486	0.0178416
	A1BG-AS1	C1GALT1C1	-0.122734	0.00579826
	A1BG-AS1	C20orf173	0.0124436	0.780494
	A1BG-AS1	CD22	0.113671	0.0106535
	A1BG-AS1	CD33	0.142714	0.0013162
	A1BG-AS1	CHST1	-0.0417297	0.349834
	A1BG-AS1	CHST2	0.0148054	0.740211
	A1BG-AS1	CHST5	-0.00499187	0.91099
	A1BG-AS1	CHST6	0.0705208	0.113826
	A1BG-AS1	CLIP3	0.149669	0.000749686
	A1BG-AS1	CLN6	-0.0586807	0.188429
	A1BG-AS1	CMAS	-0.0455859	0.307069
	A1BG-AS1	CTSA	0.163882	0.00021987
	A1BG-AS1	EPDR1	0.0639913	0.151428
	A1BG-AS1	FCN1	0.0475406	0.286769
	A1BG-AS1	FMOD	0.0193249	0.665156
	A1BG-AS1	GALNS	0.126176	0.00455471
	A1BG-AS1	GALNT1	0.0196505	0.659865
	A1BG-AS1	GALNT10	0.0434875	0.329894
	A1BG-AS1	GALNT11	0.131596	0.00307762
	A1BG-AS1	GALNT12	-0.0546913	0.220317
	A1BG-AS1	GALNT13	0.00530191	0.905487
	A1BG-AS1	GALNT14	-0.040124	0.368703
	A1BG-AS1	GALNT15	0.0528129	0.2366
	A1BG-AS1	GALNT16	0.0453971	0.309079
	A1BG-AS1	GALNT17	-0.00461348	0.917712
	A1BG-AS1	GALNT18	0.144634	0.00112954
	A1BG-AS1	GALNT2	-0.0380473	0.394021
	A1BG-AS1	GALNT3	-0.0619038	0.165254
	A1BG-AS1	GALNT4	-0.167472	0.000158664
	A1BG-AS1	GALNT5	-0.0614064	0.168684
	A1BG-AS1	GALNT6	0.0045989	0.917971
	A1BG-AS1	GALNT7	-0.162609	0.000246455
	A1BG-AS1	GALNT8	0.0412378	0.355549
	A1BG-AS1	GALNT9	0.0534418	0.231056
	A1BG-AS1	GALNTL5	0.00538991	0.903926
	A1BG-AS1	GALNTL6	-0.0962369	0.03076
	A1BG-AS1	GCNT1	0.0516361	0.247223
	A1BG-AS1	GCNT3	-0.163037	0.000237189
	A1BG-AS1	GCNT4	-0.0295397	0.508188
	A1BG-AS1	GLB1	-0.0772242	0.0832803
	A1BG-AS1	GM2A	0.0603418	0.176203
	A1BG-AS1	GNE	-0.0621599	0.163508
	A1BG-AS1	GNS	-0.0627641	0.159446
	A1BG-AS1	HEXA	-0.0655662	0.141593
	A1BG-AS1	HEXB	-0.0755822	0.0900703
	A1BG-AS1	ITGB8	0.100296	0.0243392
	A1BG-AS1	KERA	0.0650069	0.145028
	A1BG-AS1	LUM	0.0805816	0.0706842
	A1BG-AS1	MAG	0.132459	0.00288769
	A1BG-AS1	NANP	0.181413	4.1918e-05
	A1BG-AS1	NANS	-0.208642	2.30733e-06
	A1BG-AS1	NEU1	0.057464	0.197772
	A1BG-AS1	NEU2	0.0426658	0.339122
	A1BG-AS1	NEU3	0.178863	5.38845e-05
	A1BG-AS1	NEU4	0.0455285	0.307679
	A1BG-AS1	NPL	0.0760407	0.0881307
	A1BG-AS1	OGN	-0.0406248	0.362751
	A1BG-AS1	OMD	0.0272856	0.541099
	A1BG-AS1	PRELP	0.0914713	0.0400987
	A1BG-AS1	PSAP	0.0506103	0.256751
	A1BG-AS1	RTN4R	0.226614	2.72006e-07
	A1BG-AS1	SELE	0.101175	0.0231134
	A1BG-AS1	SELP	-0.00120139	0.978536
	A1BG-AS1	SIGLEC10	0.124017	0.00530287
	A1BG-AS1	SIGLEC11	0.180684	4.5056e-05
	A1BG-AS1	SIGLEC12	0.0743118	0.0956224
	A1BG-AS1	SIGLEC14	0.127095	0.004266
	A1BG-AS1	SIGLEC16	0.129597	0.00356222
	A1BG-AS1	SIGLEC5	0.103212	0.020474
	A1BG-AS1	SIGLEC6	0.0436587	0.327991
	A1BG-AS1	SIGLEC7	0.131516	0.0030959
	A1BG-AS1	SIGLEC8	0.116734	0.00871247
	A1BG-AS1	SIGLEC9	0.171178	0.000112494
	A1BG-AS1	SIGLECL1	-0.0301253	0.499813
	A1BG-AS1	SLC17A1	-0.038357	0.39018
	A1BG-AS1	SLC17A2	-0.0488821	0.273372
	A1BG-AS1	SLC17A3	-0.0447309	0.31624
	A1BG-AS1	SLC17A4	-0.055093	0.216942
	A1BG-AS1	SLC17A5	0.0936975	0.0354737
	A1BG-AS1	SLC35A1	-0.0892096	0.0453095
	A1BG-AS1	SLC35D2	-0.016256	0.715811
	A1BG-AS1	ST3GAL1	-0.0389115	0.38336
	A1BG-AS1	ST3GAL2	0.301856	4.45538e-12
	A1BG-AS1	ST3GAL3	0.0888142	0.0462766
	A1BG-AS1	ST3GAL4	-0.0732294	0.100565
	A1BG-AS1	ST3GAL5	0.100111	0.024604
	A1BG-AS1	ST3GAL6	0.118311	0.00784159
	A1BG-AS1	ST6GAL1	-0.00899663	0.840326
	A1BG-AS1	ST6GAL2	-0.0500933	0.261648
	A1BG-AS1	ST6GALNAC1	-0.0944771	0.0339653
	A1BG-AS1	ST6GALNAC2	0.148645	0.000815722
	A1BG-AS1	ST6GALNAC3	-0.0333985	0.454375
	A1BG-AS1	ST6GALNAC4	-0.0989736	0.0262906
	A1BG-AS1	ST6GALNAC5	0.15973	0.000318023
	A1BG-AS1	ST6GALNAC6	0.056361	0.20653
	A1BG-AS1	ST8SIA1	0.153265	0.000555086
	A1BG-AS1	ST8SIA2	0.0469181	0.293134
	A1BG-AS1	ST8SIA3	0.0361952	0.417464
	A1BG-AS1	ST8SIA4	0.128959	0.00373103
	A1BG-AS1	ST8SIA5	0.0986867	0.0267312
	A1BG-AS1	ST8SIA6	-0.0529368	0.2355
	A2M-AS1	ABCA2	-0.00189005	0.966239
	A2M-AS1	ACAN	0.0624447	0.161583
	A2M-AS1	ADIPOQ	0.0223515	0.616649
	A2M-AS1	AGRN	-0.0357919	0.422675
	A2M-AS1	B3GALT4	0.0938671	0.0351409
	A2M-AS1	B3GNT2	0.295211	1.35808e-11
	A2M-AS1	B3GNT3	-0.0393752	0.377713
	A2M-AS1	B3GNT4	-0.0718953	0.106935
	A2M-AS1	B3GNT6	-0.15394	0.000524243
	A2M-AS1	B3GNT7	-0.0840742	0.0592796
	A2M-AS1	B4GALNT1	0.105832	0.017468
	A2M-AS1	B4GALT1	-0.0307106	0.491515
	A2M-AS1	B4GALT2	-0.055913	0.210167
	A2M-AS1	B4GALT3	-0.125426	0.00480308
	A2M-AS1	B4GALT4	0.0761707	0.0875871
	A2M-AS1	B4GALT5	0.0774284	0.0824658
	A2M-AS1	B4GALT6	0.155612	0.000454574
	A2M-AS1	B4GAT1	0.113664	0.0106587
	A2M-AS1	C1GALT1	-0.00501794	0.910527
	A2M-AS1	C1GALT1C1	0.0222455	0.618321
	A2M-AS1	C20orf173	0.0850426	0.0564017
	A2M-AS1	CD22	0.189773	1.79602e-05
	A2M-AS1	CD33	0.240744	4.45094e-08
	A2M-AS1	CHST1	0.0695027	0.119152
	A2M-AS1	CHST2	0.0706747	0.113038
	A2M-AS1	CHST5	-0.0161958	0.716817
	A2M-AS1	CHST6	0.21355	1.31018e-06
	A2M-AS1	CLIP3	0.215232	1.07591e-06
	A2M-AS1	CLN6	0.117714	0.00816159
	A2M-AS1	CMAS	-0.0154095	0.730016
	A2M-AS1	CTSA	-0.000808488	0.985555
	A2M-AS1	EPDR1	0.0035342	0.936917
	A2M-AS1	FCN1	0.134815	0.00242194
	A2M-AS1	FMOD	0.160645	0.000293387
	A2M-AS1	GALNS	0.204209	3.80272e-06
	A2M-AS1	GALNT1	0.125451	0.0047944
	A2M-AS1	GALNT10	0.0343228	0.441978
	A2M-AS1	GALNT11	0.0446939	0.316641
	A2M-AS1	GALNT12	-0.0396302	0.374629
	A2M-AS1	GALNT13	0.0988217	0.0265231
	A2M-AS1	GALNT14	0.00270736	0.951654
	A2M-AS1	GALNT15	0.265166	1.47794e-09
	A2M-AS1	GALNT16	0.131415	0.003119
	A2M-AS1	GALNT17	0.0918314	0.0393177
	A2M-AS1	GALNT18	0.143032	0.00128342
	A2M-AS1	GALNT2	0.0313834	0.482069
	A2M-AS1	GALNT3	-0.0918052	0.0393741
	A2M-AS1	GALNT4	0.0290928	0.514628
	A2M-AS1	GALNT5	0.00323334	0.942277
	A2M-AS1	GALNT6	-0.0841003	0.0592003
	A2M-AS1	GALNT7	-0.0915521	0.0399223
	A2M-AS1	GALNT8	0.107947	0.015331
	A2M-AS1	GALNT9	0.0422118	0.344291
	A2M-AS1	GALNTL5	0.0422766	0.34355
	A2M-AS1	GALNTL6	0.062071	0.164113
	A2M-AS1	GCNT1	0.102124	0.0218486
	A2M-AS1	GCNT3	0.002847	0.949164
	A2M-AS1	GCNT4	0.141112	0.00149318
	A2M-AS1	GLB1	0.0289701	0.516403
	A2M-AS1	GM2A	0.166853	0.000167917
	A2M-AS1	GNE	0.137535	0.00197014
	A2M-AS1	GNS	0.0186813	0.675662
	A2M-AS1	HEXA	0.15355	0.000541836
	A2M-AS1	HEXB	0.147962	0.000862704
	A2M-AS1	ITGB8	0.0897294	0.0440641
	A2M-AS1	KERA	0.282949	9.85968e-11
	A2M-AS1	LUM	0.352853	3.18811e-16
	A2M-AS1	MAG	0.0686095	0.123983
	A2M-AS1	NANP	0.0944827	0.0339547
	A2M-AS1	NANS	0.00687155	0.877701
	A2M-AS1	NEU1	0.0293893	0.51035
	A2M-AS1	NEU2	-0.0328145	0.462307
	A2M-AS1	NEU3	0.289008	3.74704e-11
	A2M-AS1	NEU4	-0.048356	0.278574
	A2M-AS1	NPL	0.212474	1.48497e-06
	A2M-AS1	OGN	0.151093	0.000666115
	A2M-AS1	OMD	0.294342	1.56785e-11
	A2M-AS1	PRELP	0.303932	3.12642e-12
	A2M-AS1	PSAP	0.191651	1.47691e-05
	A2M-AS1	RTN4R	0.0289463	0.516749
	A2M-AS1	SELE	0.126754	0.0043712
	A2M-AS1	SELP	0.248147	1.64624e-08
	A2M-AS1	SIGLEC10	0.0650605	0.144696
	A2M-AS1	SIGLEC11	0.154486	0.000500457
	A2M-AS1	SIGLEC12	0.0855694	0.0548856
	A2M-AS1	SIGLEC14	0.213932	1.25304e-06
	A2M-AS1	SIGLEC16	0.130139	0.00342458
	A2M-AS1	SIGLEC5	0.105308	0.0180364
	A2M-AS1	SIGLEC6	0.0560775	0.208826
	A2M-AS1	SIGLEC7	0.20956	2.07768e-06
	A2M-AS1	SIGLEC8	0.139247	0.00172672
	A2M-AS1	SIGLEC9	0.196088	9.23517e-06
	A2M-AS1	SIGLECL1	0.111385	0.0123435
	A2M-AS1	SLC17A1	0.0743707	0.0953591
	A2M-AS1	SLC17A2	-0.0129873	0.771164
	A2M-AS1	SLC17A3	0.0192739	0.665987
	A2M-AS1	SLC17A4	0.0741272	0.0964512
	A2M-AS1	SLC17A5	0.0667858	0.134319
	A2M-AS1	SLC35A1	0.0570012	0.201413
	A2M-AS1	SLC35D2	-0.0195375	0.661699
	A2M-AS1	ST3GAL1	-0.0320886	0.472274
	A2M-AS1	ST3GAL2	0.249404	1.38577e-08
	A2M-AS1	ST3GAL3	0.136128	0.00219322
	A2M-AS1	ST3GAL4	0.077585	0.0818455
	A2M-AS1	ST3GAL5	-0.0348485	0.435013
	A2M-AS1	ST3GAL6	0.170139	0.000123972
	A2M-AS1	ST6GAL1	0.170789	0.000116665
	A2M-AS1	ST6GAL2	0.103411	0.0202307
	A2M-AS1	ST6GALNAC1	-0.0524478	0.239861
	A2M-AS1	ST6GALNAC2	0.138033	0.0018962
	A2M-AS1	ST6GALNAC3	0.104268	0.0192126
	A2M-AS1	ST6GALNAC4	-0.0693837	0.119787
	A2M-AS1	ST6GALNAC5	0.166969	0.000166155
	A2M-AS1	ST6GALNAC6	0.0640662	0.150949
	A2M-AS1	ST8SIA1	0.144516	0.00114026
	A2M-AS1	ST8SIA2	0.141328	0.00146813
	A2M-AS1	ST8SIA3	-0.0193399	0.664912
	A2M-AS1	ST8SIA4	0.0979378	0.0279116
	A2M-AS1	ST8SIA5	-0.0241079	0.589227
	A2M-AS1	ST8SIA6	0.228776	2.07731e-07
	A2ML1-AS1	ABCA2	-0.0339988	0.446302
	A2ML1-AS1	ACAN	0.0659052	0.139541
	A2ML1-AS1	ADIPOQ	0.0507392	0.25554
	A2ML1-AS1	AGRN	-0.038234	0.391703
	A2ML1-AS1	B3GALT4	0.0229736	0.606872
	A2ML1-AS1	B3GNT2	0.203099	4.30188e-06
	A2ML1-AS1	B3GNT3	-0.0226886	0.611341
	A2ML1-AS1	B3GNT4	0.0477325	0.284826
	A2ML1-AS1	B3GNT6	-0.0421554	0.344936
	A2ML1-AS1	B3GNT7	-0.0217721	0.625814
	A2ML1-AS1	B4GALNT1	0.277052	2.47292e-10
	A2ML1-AS1	B4GALT1	0.00478608	0.914645
	A2ML1-AS1	B4GALT2	0.101646	0.0224785
	A2ML1-AS1	B4GALT3	0.0312374	0.48411
	A2ML1-AS1	B4GALT4	0.113722	0.0106184
	A2ML1-AS1	B4GALT5	0.0611353	0.170575
	A2ML1-AS1	B4GALT6	0.236691	7.56992e-08
	A2ML1-AS1	B4GAT1	0.0812832	0.0682595
	A2ML1-AS1	C1GALT1	0.050043	0.262128
	A2ML1-AS1	C1GALT1C1	0.0127803	0.774713
	A2ML1-AS1	C20orf173	0.103487	0.0201387
	A2ML1-AS1	CD22	-0.0622512	0.162889
	A2ML1-AS1	CD33	-0.0594708	0.182538
	A2ML1-AS1	CHST1	0.0176283	0.692989
	A2ML1-AS1	CHST2	0.0104984	0.814124
	A2ML1-AS1	CHST5	0.00192034	0.965698
	A2ML1-AS1	CHST6	0.0579733	0.193821
	A2ML1-AS1	CLIP3	0.178281	5.70339e-05
	A2ML1-AS1	CLN6	0.205137	3.42793e-06
	A2ML1-AS1	CMAS	0.0983562	0.0272467
	A2ML1-AS1	CTSA	-0.104126	0.0193775
	A2ML1-AS1	EPDR1	-0.0964828	0.0303334
	A2ML1-AS1	FCN1	-0.0182633	0.682521
	A2ML1-AS1	FMOD	-0.00391136	0.930201
	A2ML1-AS1	GALNS	0.0150153	0.736663
	A2ML1-AS1	GALNT1	0.0322897	0.469502
	A2ML1-AS1	GALNT10	-0.0882091	0.0477898
	A2ML1-AS1	GALNT11	-0.00733499	0.869524
	A2ML1-AS1	GALNT12	-0.0124136	0.781011
	A2ML1-AS1	GALNT13	0.103557	0.0200542
	A2ML1-AS1	GALNT14	0.014864	0.73922
	A2ML1-AS1	GALNT15	0.0524413	0.239919
	A2ML1-AS1	GALNT16	0.157168	0.000397594
	A2ML1-AS1	GALNT17	-0.0166229	0.709682
	A2ML1-AS1	GALNT18	0.0366238	0.411968
	A2ML1-AS1	GALNT2	-0.0133411	0.76511
	A2ML1-AS1	GALNT3	-0.0324353	0.4675
	A2ML1-AS1	GALNT4	-0.0420372	0.346292
	A2ML1-AS1	GALNT5	-0.0285068	0.523137
	A2ML1-AS1	GALNT6	-0.00995313	0.823615
	A2ML1-AS1	GALNT7	-0.0353969	0.427816
	A2ML1-AS1	GALNT8	0.201543	5.109e-06
	A2ML1-AS1	GALNT9	0.301825	4.47885e-12
	A2ML1-AS1	GALNTL5	0.0887793	0.0463628
	A2ML1-AS1	GALNTL6	0.0103777	0.816223
	A2ML1-AS1	GCNT1	0.0945912	0.0337491
	A2ML1-AS1	GCNT3	-0.0331597	0.457609
	A2ML1-AS1	GCNT4	0.0692914	0.120281
	A2ML1-AS1	GLB1	-0.0332524	0.456352
	A2ML1-AS1	GM2A	0.0126226	0.77742
	A2ML1-AS1	GNE	0.108914	0.0144319
	A2ML1-AS1	GNS	0.0147244	0.741583
	A2ML1-AS1	HEXA	-0.0245187	0.582896
	A2ML1-AS1	HEXB	0.0406041	0.362995
	A2ML1-AS1	ITGB8	0.0436425	0.328171
	A2ML1-AS1	KERA	0.0411386	0.356707
	A2ML1-AS1	LUM	-0.0101586	0.820035
	A2ML1-AS1	MAG	-0.0122023	0.784645
	A2ML1-AS1	NANP	0.166913	0.000166998
	A2ML1-AS1	NANS	0.010897	0.807202
	A2ML1-AS1	NEU1	-0.00810777	0.85592
	A2ML1-AS1	NEU2	0.187192	2.34244e-05
	A2ML1-AS1	NEU3	0.226385	2.79822e-07
	A2ML1-AS1	NEU4	0.0121755	0.785106
	A2ML1-AS1	NPL	0.000678066	0.987885
	A2ML1-AS1	OGN	0.0820913	0.0655514
	A2ML1-AS1	OMD	0.0592323	0.184302
	A2ML1-AS1	PRELP	-0.0318444	0.475654
	A2ML1-AS1	PSAP	-0.0175412	0.69443
	A2ML1-AS1	RTN4R	0.0376199	0.399359
	A2ML1-AS1	SELE	-0.034307	0.442187
	A2ML1-AS1	SELP	-0.00749737	0.866662
	A2ML1-AS1	SIGLEC10	-0.0146471	0.742891
	A2ML1-AS1	SIGLEC11	-0.0395132	0.376042
	A2ML1-AS1	SIGLEC12	-0.0161841	0.717013
	A2ML1-AS1	SIGLEC14	-0.0380595	0.39387
	A2ML1-AS1	SIGLEC16	0.0197747	0.657852
	A2ML1-AS1	SIGLEC5	0.149772	0.000743372
	A2ML1-AS1	SIGLEC6	0.245742	2.28221e-08
	A2ML1-AS1	SIGLEC7	-0.0450983	0.312278
	A2ML1-AS1	SIGLEC8	0.0326241	0.46491
	A2ML1-AS1	SIGLEC9	-0.0509571	0.253502
	A2ML1-AS1	SIGLECL1	-0.0237345	0.59501
	A2ML1-AS1	SLC17A1	-0.0269018	0.546806
	A2ML1-AS1	SLC17A2	0.025121	0.57367
	A2ML1-AS1	SLC17A3	0.0220476	0.621449
	A2ML1-AS1	SLC17A4	0.00515831	0.908035
	A2ML1-AS1	SLC17A5	0.125014	0.00494465
	A2ML1-AS1	SLC35A1	-0.0370341	0.406746
	A2ML1-AS1	SLC35D2	-0.0170095	0.703246
	A2ML1-AS1	ST3GAL1	-0.0467294	0.295082
	A2ML1-AS1	ST3GAL2	0.0592806	0.183943
	A2ML1-AS1	ST3GAL3	0.0287331	0.519842
	A2ML1-AS1	ST3GAL4	0.116763	0.00869555
	A2ML1-AS1	ST3GAL5	-0.0964814	0.0303358
	A2ML1-AS1	ST3GAL6	-0.0206747	0.643333
	A2ML1-AS1	ST6GAL1	0.136979	0.00205556
	A2ML1-AS1	ST6GAL2	0.0310788	0.486334
	A2ML1-AS1	ST6GALNAC1	-0.0555659	0.213015
	A2ML1-AS1	ST6GALNAC2	0.00168788	0.969848
	A2ML1-AS1	ST6GALNAC3	0.175491	7.47135e-05
	A2ML1-AS1	ST6GALNAC4	-0.033937	0.447129
	A2ML1-AS1	ST6GALNAC5	0.00892338	0.841609
	A2ML1-AS1	ST6GALNAC6	-0.0225222	0.613958
	A2ML1-AS1	ST8SIA1	-0.0284897	0.523387
	A2ML1-AS1	ST8SIA2	0.111945	0.0119094
	A2ML1-AS1	ST8SIA3	0.0407521	0.361248
	A2ML1-AS1	ST8SIA4	0.0636895	0.153371
	A2ML1-AS1	ST8SIA5	0.240473	4.61331e-08
	A2ML1-AS1	ST8SIA6	-0.00531007	0.905342
	A2ML1-AS2	ABCA2	0.0419716	0.347046
	A2ML1-AS2	ACAN	-0.0346127	0.43813
	A2ML1-AS2	ADIPOQ	-0.0139722	0.754347
	A2ML1-AS2	AGRN	0.0170411	0.702721
	A2ML1-AS2	B3GALT4	0.00389444	0.930502
	A2ML1-AS2	B3GNT2	0.220866	5.49722e-07
	A2ML1-AS2	B3GNT3	0.0438314	0.32608
	A2ML1-AS2	B3GNT4	-0.0303076	0.497219
	A2ML1-AS2	B3GNT6	-0.0417275	0.34986
	A2ML1-AS2	B3GNT7	-0.00979227	0.82642
	A2ML1-AS2	B4GALNT1	-0.00368758	0.934185
	A2ML1-AS2	B4GALT1	-0.043741	0.32708
	A2ML1-AS2	B4GALT2	0.0597897	0.180199
	A2ML1-AS2	B4GALT3	-0.0117099	0.793135
	A2ML1-AS2	B4GALT4	0.0272456	0.541692
	A2ML1-AS2	B4GALT5	0.0205119	0.64595
	A2ML1-AS2	B4GALT6	0.0924731	0.0379579
	A2ML1-AS2	B4GAT1	-0.00852512	0.848591
	A2ML1-AS2	C1GALT1	-0.0368103	0.409589
	A2ML1-AS2	C1GALT1C1	0.0273385	0.540314
	A2ML1-AS2	C20orf173	0.0089108	0.841829
	A2ML1-AS2	CD22	0.00286257	0.948886
	A2ML1-AS2	CD33	-0.00400337	0.928563
	A2ML1-AS2	CHST1	-0.0175496	0.69429
	A2ML1-AS2	CHST2	-0.013757	0.758013
	A2ML1-AS2	CHST5	0.0133141	0.765572
	A2ML1-AS2	CHST6	-0.00663649	0.881853
	A2ML1-AS2	CLIP3	0.0763592	0.0868036
	A2ML1-AS2	CLN6	0.0530914	0.234133
	A2ML1-AS2	CMAS	0.0057062	0.898318
	A2ML1-AS2	CTSA	-0.0137757	0.757694
	A2ML1-AS2	EPDR1	-0.0695738	0.118774
	A2ML1-AS2	FCN1	-0.0286494	0.521061
	A2ML1-AS2	FMOD	0.0580808	0.192994
	A2ML1-AS2	GALNS	0.0252717	0.571373
	A2ML1-AS2	GALNT1	0.0426846	0.338909
	A2ML1-AS2	GALNT10	-0.0189329	0.671548
	A2ML1-AS2	GALNT11	-0.037867	0.396268
	A2ML1-AS2	GALNT12	0.0227528	0.610333
	A2ML1-AS2	GALNT13	0.0658316	0.139985
	A2ML1-AS2	GALNT14	0.0213783	0.632077
	A2ML1-AS2	GALNT15	0.00809925	0.85607
	A2ML1-AS2	GALNT16	0.00305427	0.945469
	A2ML1-AS2	GALNT17	-0.0173164	0.698152
	A2ML1-AS2	GALNT18	0.0167075	0.708273
	A2ML1-AS2	GALNT2	0.0274758	0.538281
	A2ML1-AS2	GALNT3	-0.0101452	0.820269
	A2ML1-AS2	GALNT4	-0.00942394	0.832851
	A2ML1-AS2	GALNT5	0.0455657	0.307284
	A2ML1-AS2	GALNT6	-0.0204556	0.646855
	A2ML1-AS2	GALNT7	0.0139347	0.754987
	A2ML1-AS2	GALNT8	-0.00952195	0.831139
	A2ML1-AS2	GALNT9	-0.0253617	0.570003
	A2ML1-AS2	GALNTL5	0.0330387	0.459253
	A2ML1-AS2	GALNTL6	-0.0194058	0.66384
	A2ML1-AS2	GCNT1	-0.0269227	0.546494
	A2ML1-AS2	GCNT3	-0.0171568	0.7008
	A2ML1-AS2	GCNT4	-0.0283755	0.525053
	A2ML1-AS2	GLB1	-0.00329661	0.941149
	A2ML1-AS2	GM2A	0.0570974	0.200652
	A2ML1-AS2	GNE	0.0241033	0.589298
	A2ML1-AS2	GNS	-0.00031204	0.994425
	A2ML1-AS2	HEXA	0.00848965	0.849213
	A2ML1-AS2	HEXB	0.0473844	0.288357
	A2ML1-AS2	ITGB8	0.0424889	0.34113
	A2ML1-AS2	KERA	0.0112391	0.801274
	A2ML1-AS2	LUM	0.0803853	0.0713751
	A2ML1-AS2	MAG	-0.00477301	0.914878
	A2ML1-AS2	NANP	0.0144541	0.746162
	A2ML1-AS2	NANS	0.00309692	0.944708
	A2ML1-AS2	NEU1	-0.0556933	0.211967
	A2ML1-AS2	NEU2	-0.0230315	0.605965
	A2ML1-AS2	NEU3	0.0857733	0.0543081
	A2ML1-AS2	NEU4	-0.0141679	0.75102
	A2ML1-AS2	NPL	0.0903607	0.0425903
	A2ML1-AS2	OGN	-0.00808965	0.856239
	A2ML1-AS2	OMD	0.000236319	0.995777
	A2ML1-AS2	PRELP	0.03085	0.489549
	A2ML1-AS2	PSAP	0.0415004	0.352491
	A2ML1-AS2	RTN4R	0.0857502	0.054373
	A2ML1-AS2	SELE	-0.023398	0.600243
	A2ML1-AS2	SELP	-0.00924682	0.835948
	A2ML1-AS2	SIGLEC10	-0.0385018	0.388392
	A2ML1-AS2	SIGLEC11	-0.0272471	0.54167
	A2ML1-AS2	SIGLEC12	0.019576	0.661074
	A2ML1-AS2	SIGLEC14	0.0522036	0.242059
	A2ML1-AS2	SIGLEC16	-0.0109741	0.805865
	A2ML1-AS2	SIGLEC5	-0.00818168	0.854621
	A2ML1-AS2	SIGLEC6	-0.00812509	0.855616
	A2ML1-AS2	SIGLEC7	0.0398446	0.372048
	A2ML1-AS2	SIGLEC8	0.014263	0.749404
	A2ML1-AS2	SIGLEC9	0.0134879	0.762602
	A2ML1-AS2	SIGLECL1	-0.0255457	0.567208
	A2ML1-AS2	SLC17A1	0.0260256	0.559946
	A2ML1-AS2	SLC17A2	0.0448891	0.31453
	A2ML1-AS2	SLC17A3	-0.00991147	0.824341
	A2ML1-AS2	SLC17A4	-0.019143	0.668119
	A2ML1-AS2	SLC17A5	0.0587047	0.188248
	A2ML1-AS2	SLC35A1	0.0253823	0.569689
	A2ML1-AS2	SLC35D2	-0.0403842	0.365603
	A2ML1-AS2	ST3GAL1	0.0475378	0.286798
	A2ML1-AS2	ST3GAL2	-0.014332	0.748233
	A2ML1-AS2	ST3GAL3	0.193845	1.17248e-05
	A2ML1-AS2	ST3GAL4	0.0418155	0.348844
	A2ML1-AS2	ST3GAL5	-0.0388442	0.384184
	A2ML1-AS2	ST3GAL6	0.00984603	0.825482
	A2ML1-AS2	ST6GAL1	-0.000122091	0.997818
	A2ML1-AS2	ST6GAL2	0.0518552	0.24522
	A2ML1-AS2	ST6GALNAC1	0.00265271	0.952629
	A2ML1-AS2	ST6GALNAC2	-0.0123142	0.782719
	A2ML1-AS2	ST6GALNAC3	0.0261998	0.557321
	A2ML1-AS2	ST6GALNAC4	-0.00254256	0.954594
	A2ML1-AS2	ST6GALNAC5	0.0130288	0.770453
	A2ML1-AS2	ST6GALNAC6	0.0248331	0.578072
	A2ML1-AS2	ST8SIA1	0.00213156	0.961928
	A2ML1-AS2	ST8SIA2	0.0277715	0.533915
	A2ML1-AS2	ST8SIA3	-0.0145244	0.744969
	A2ML1-AS2	ST8SIA4	0.00621517	0.889304
	A2ML1-AS2	ST8SIA5	-0.00567352	0.898897
	A2ML1-AS2	ST8SIA6	0.0592283	0.184332
	AA06	ABCA2	0.0463912	0.298594
	AA06	ACAN	-0.0098377	0.825628
	AA06	ADIPOQ	-0.00848722	0.849256
	AA06	AGRN	0.0746123	0.0942846
	AA06	B3GALT4	-0.0439899	0.324332
	AA06	B3GNT2	0.0379931	0.394696
	AA06	B3GNT3	-0.0283156	0.52593
	AA06	B3GNT4	0.000903313	0.983861
	AA06	B3GNT6	-0.0283338	0.525664
	AA06	B3GNT7	-0.0461426	0.301194
	AA06	B4GALNT1	-0.0219161	0.623531
	AA06	B4GALT1	-0.0195082	0.662176
	AA06	B4GALT2	-0.00748638	0.866856
	AA06	B4GALT3	-0.0163161	0.714805
	AA06	B4GALT4	0.0122155	0.784418
	AA06	B4GALT5	-0.000169618	0.996969
	AA06	B4GALT6	-0.0172548	0.699174
	AA06	B4GAT1	0.0136402	0.760003
	AA06	C1GALT1	0.0247418	0.579471
	AA06	C1GALT1C1	0.0372396	0.404145
	AA06	C20orf173	0.0230924	0.605013
	AA06	CD22	0.0206915	0.643065
	AA06	CD33	0.0960259	0.03113
	AA06	CHST1	0.0220455	0.621482
	AA06	CHST2	-0.0154661	0.729063
	AA06	CHST5	0.00805276	0.856887
	AA06	CHST6	-0.0345723	0.438664
	AA06	CLIP3	0.00678469	0.879235
	AA06	CLN6	0.0566679	0.204066
	AA06	CMAS	-0.00123968	0.977852
	AA06	CTSA	-0.00916723	0.83734
	AA06	EPDR1	0.045154	0.311679
	AA06	FCN1	0.0296605	0.506454
	AA06	FMOD	0.0136126	0.760475
	AA06	GALNS	0.026939	0.546251
	AA06	GALNT1	0.00430236	0.923244
	AA06	GALNT10	0.0125332	0.778954
	AA06	GALNT11	0.0263947	0.554393
	AA06	GALNT12	0.0348008	0.435642
	AA06	GALNT13	-0.0265257	0.552428
	AA06	GALNT14	-0.0322359	0.470242
	AA06	GALNT15	0.0335925	0.451757
	AA06	GALNT16	-0.00850288	0.848981
	AA06	GALNT17	0.0900517	0.0433064
	AA06	GALNT18	0.0457107	0.305745
	AA06	GALNT2	0.0353175	0.428854
	AA06	GALNT3	-0.014163	0.751103
	AA06	GALNT4	-0.0266482	0.550593
	AA06	GALNT5	0.0863645	0.0526617
	AA06	GALNT6	-0.0311958	0.484693
	AA06	GALNT7	-0.0373683	0.402523
	AA06	GALNT8	0.013721	0.758627
	AA06	GALNT9	-0.0121649	0.785289
	AA06	GALNTL5	-0.00723281	0.871325
	AA06	GALNTL6	-0.0191311	0.668313
	AA06	GCNT1	-0.0362937	0.416197
	AA06	GCNT3	-0.0229907	0.606605
	AA06	GCNT4	0.0266505	0.550559
	AA06	GLB1	0.0181581	0.684251
	AA06	GM2A	0.0201279	0.652138
	AA06	GNE	-0.0203706	0.648224
	AA06	GNS	-0.0219629	0.622789
	AA06	HEXA	-0.0125204	0.779175
	AA06	HEXB	-0.0117792	0.791938
	AA06	ITGB8	-0.0118936	0.789965
	AA06	KERA	0.0474005	0.288193
	AA06	LUM	0.0586727	0.18849
	AA06	MAG	-0.0230444	0.605765
	AA06	NANP	-0.00733264	0.869565
	AA06	NANS	-0.0230191	0.606159
	AA06	NEU1	-0.0235048	0.59858
	AA06	NEU2	-0.0164432	0.712681
	AA06	NEU3	0.0485819	0.276333
	AA06	NEU4	-0.0131724	0.767996
	AA06	NPL	0.0546862	0.22036
	AA06	OGN	-0.00856996	0.847804
	AA06	OMD	-0.0209179	0.639433
	AA06	PRELP	0.0443932	0.319911
	AA06	PSAP	0.013551	0.761526
	AA06	RTN4R	-0.0284841	0.523468
	AA06	SELE	0.0039928	0.928751
	AA06	SELP	0.0256317	0.565903
	AA06	SIGLEC10	0.0518748	0.245042
	AA06	SIGLEC11	-0.000769673	0.986248
	AA06	SIGLEC12	-0.0258349	0.562826
	AA06	SIGLEC14	0.0276778	0.535296
	AA06	SIGLEC16	0.0190355	0.669873
	AA06	SIGLEC5	0.0350027	0.432983
	AA06	SIGLEC6	0.0117796	0.791931
	AA06	SIGLEC7	0.0551145	0.216762
	AA06	SIGLEC8	0.07539	0.0908929
	AA06	SIGLEC9	0.0535418	0.230184
	AA06	SIGLECL1	0.0612103	0.17005
	AA06	SLC17A1	-0.011236	0.801327
	AA06	SLC17A2	-0.00846513	0.849644
	AA06	SLC17A3	-0.00745208	0.86746
	AA06	SLC17A4	-0.0140509	0.753008
	AA06	SLC17A5	-0.034031	0.44587
	AA06	SLC35A1	-0.0152252	0.733122
	AA06	SLC35D2	-0.00183847	0.96716
	AA06	ST3GAL1	0.0121396	0.785725
	AA06	ST3GAL2	0.0265577	0.551948
	AA06	ST3GAL3	0.0198356	0.656865
	AA06	ST3GAL4	0.0147129	0.741777
	AA06	ST3GAL5	0.0522972	0.241215
	AA06	ST3GAL6	0.0530575	0.234433
	AA06	ST6GAL1	-0.0248005	0.578571
	AA06	ST6GAL2	-0.0324978	0.466642
	AA06	ST6GALNAC1	-0.0304102	0.495765
	AA06	ST6GALNAC2	-0.00575778	0.897404
	AA06	ST6GALNAC3	-0.0140919	0.752311
	AA06	ST6GALNAC4	-0.0344902	0.439752
	AA06	ST6GALNAC5	0.0150967	0.73529
	AA06	ST6GALNAC6	0.0275547	0.537114
	AA06	ST8SIA1	-0.00162876	0.970904
	AA06	ST8SIA2	-0.0140503	0.753019
	AA06	ST8SIA3	-0.00953015	0.830995
	AA06	ST8SIA4	0.0461332	0.301292
	AA06	ST8SIA5	-0.0145962	0.743753
	AA06	ST8SIA6	-0.00832417	0.852118
	AADACL2-AS1	ABCA2	0.0815096	0.0674915
	AADACL2-AS1	ACAN	-0.000729706	0.986962
	AADACL2-AS1	ADIPOQ	-0.014831	0.739778
	AADACL2-AS1	AGRN	-0.0306021	0.493047
	AADACL2-AS1	B3GALT4	0.0529873	0.235053
	AADACL2-AS1	B3GNT2	0.035241	0.429855
	AADACL2-AS1	B3GNT3	0.027845	0.532833
	AADACL2-AS1	B3GNT4	-0.0164765	0.712126
	AADACL2-AS1	B3GNT6	-0.0467068	0.295315
	AADACL2-AS1	B3GNT7	-0.00641733	0.885727
	AADACL2-AS1	B4GALNT1	0.0347231	0.436668
	AADACL2-AS1	B4GALT1	0.0204705	0.646615
	AADACL2-AS1	B4GALT2	-0.0508592	0.254416
	AADACL2-AS1	B4GALT3	-0.00776765	0.861903
	AADACL2-AS1	B4GALT4	0.0802515	0.0718493
	AADACL2-AS1	B4GALT5	-0.00989684	0.824596
	AADACL2-AS1	B4GALT6	0.00943998	0.832571
	AADACL2-AS1	B4GAT1	0.0132569	0.76655
	AADACL2-AS1	C1GALT1	0.0436576	0.328004
	AADACL2-AS1	C1GALT1C1	-0.0164098	0.713239
	AADACL2-AS1	C20orf173	0.0345141	0.439436
	AADACL2-AS1	CD22	0.225391	3.16436e-07
	AADACL2-AS1	CD33	0.0312243	0.484294
	AADACL2-AS1	CHST1	-0.0443119	0.320799
	AADACL2-AS1	CHST2	-0.0122386	0.784021
	AADACL2-AS1	CHST5	0.0632657	0.15613
	AADACL2-AS1	CHST6	0.14655	0.000967882
	AADACL2-AS1	CLIP3	0.043358	0.331337
	AADACL2-AS1	CLN6	0.0292866	0.51183
	AADACL2-AS1	CMAS	0.0476064	0.286102
	AADACL2-AS1	CTSA	0.00983045	0.825754
	AADACL2-AS1	EPDR1	0.0242027	0.587763
	AADACL2-AS1	FCN1	0.0390726	0.381392
	AADACL2-AS1	FMOD	-0.025663	0.565428
	AADACL2-AS1	GALNS	0.0515989	0.247564
	AADACL2-AS1	GALNT1	-0.0377826	0.397323
	AADACL2-AS1	GALNT10	0.0399204	0.371139
	AADACL2-AS1	GALNT11	-0.0546953	0.220283
	AADACL2-AS1	GALNT12	0.0411291	0.356819
	AADACL2-AS1	GALNT13	-0.0140254	0.753442
	AADACL2-AS1	GALNT14	0.0047378	0.915503
	AADACL2-AS1	GALNT15	-0.00223011	0.960169
	AADACL2-AS1	GALNT16	0.0466219	0.296195
	AADACL2-AS1	GALNT17	-0.0364732	0.413894
	AADACL2-AS1	GALNT18	0.067228	0.131754
	AADACL2-AS1	GALNT2	-0.0436119	0.328511
	AADACL2-AS1	GALNT3	0.00844767	0.84995
	AADACL2-AS1	GALNT4	-0.00308259	0.944964
	AADACL2-AS1	GALNT5	0.0397219	0.373524
	AADACL2-AS1	GALNT6	0.00689613	0.877267
	AADACL2-AS1	GALNT7	-0.043756	0.326913
	AADACL2-AS1	GALNT8	0.0976744	0.0283373
	AADACL2-AS1	GALNT9	-0.0308629	0.489367
	AADACL2-AS1	GALNTL5	0.00732913	0.869627
	AADACL2-AS1	GALNTL6	-0.0372778	0.403663
	AADACL2-AS1	GCNT1	0.101069	0.0232582
	AADACL2-AS1	GCNT3	-0.00173982	0.968921
	AADACL2-AS1	GCNT4	0.0415453	0.351969
	AADACL2-AS1	GLB1	-0.0302685	0.497775
	AADACL2-AS1	GM2A	0.0613162	0.169311
	AADACL2-AS1	GNE	0.14619	0.000996545
	AADACL2-AS1	GNS	0.011563	0.795671
	AADACL2-AS1	HEXA	0.0302448	0.498112
	AADACL2-AS1	HEXB	-0.0212883	0.633513
	AADACL2-AS1	ITGB8	0.0539263	0.226849
	AADACL2-AS1	KERA	0.003994	0.92873
	AADACL2-AS1	LUM	-0.00537123	0.904257
	AADACL2-AS1	MAG	0.000570109	0.989814
	AADACL2-AS1	NANP	0.0402303	0.367434
	AADACL2-AS1	NANS	0.0217522	0.626131
	AADACL2-AS1	NEU1	0.00949482	0.831613
	AADACL2-AS1	NEU2	-0.0264837	0.553057
	AADACL2-AS1	NEU3	0.0722091	0.105409
	AADACL2-AS1	NEU4	0.136258	0.00217159
	AADACL2-AS1	NPL	0.0280631	0.529628
	AADACL2-AS1	OGN	0.00974165	0.827303
	AADACL2-AS1	OMD	0.0243926	0.584836
	AADACL2-AS1	PRELP	-0.0251161	0.573745
	AADACL2-AS1	PSAP	0.0555162	0.213426
	AADACL2-AS1	RTN4R	-0.00366708	0.93455
	AADACL2-AS1	SELE	0.0445383	0.31833
	AADACL2-AS1	SELP	0.0553351	0.214925
	AADACL2-AS1	SIGLEC10	0.0486567	0.275592
	AADACL2-AS1	SIGLEC11	0.0263849	0.554539
	AADACL2-AS1	SIGLEC12	0.0240673	0.589855
	AADACL2-AS1	SIGLEC14	0.083888	0.0598464
	AADACL2-AS1	SIGLEC16	0.0517595	0.246093
	AADACL2-AS1	SIGLEC5	0.068916	0.122309
	AADACL2-AS1	SIGLEC6	0.00478198	0.914718
	AADACL2-AS1	SIGLEC7	0.0122315	0.784143
	AADACL2-AS1	SIGLEC8	0.046617	0.296246
	AADACL2-AS1	SIGLEC9	0.0161897	0.716919
	AADACL2-AS1	SIGLECL1	-0.0199626	0.654809
	AADACL2-AS1	SLC17A1	-0.0114464	0.797687
	AADACL2-AS1	SLC17A2	-0.0179649	0.687432
	AADACL2-AS1	SLC17A3	-0.0111649	0.802559
	AADACL2-AS1	SLC17A4	-0.00895709	0.841019
	AADACL2-AS1	SLC17A5	-0.00606208	0.892014
	AADACL2-AS1	SLC35A1	-0.00848226	0.849343
	AADACL2-AS1	SLC35D2	0.0623787	0.162028
	AADACL2-AS1	ST3GAL1	-0.0239228	0.592092
	AADACL2-AS1	ST3GAL2	0.0718553	0.107131
	AADACL2-AS1	ST3GAL3	0.0437496	0.326984
	AADACL2-AS1	ST3GAL4	-0.00697929	0.875799
	AADACL2-AS1	ST3GAL5	-0.0272621	0.541447
	AADACL2-AS1	ST3GAL6	0.0466668	0.295729
	AADACL2-AS1	ST6GAL1	0.0737092	0.0983499
	AADACL2-AS1	ST6GAL2	-0.00132897	0.976257
	AADACL2-AS1	ST6GALNAC1	0.0460683	0.301973
	AADACL2-AS1	ST6GALNAC2	0.123695	0.00542366
	AADACL2-AS1	ST6GALNAC3	-0.024699	0.580127
	AADACL2-AS1	ST6GALNAC4	-0.0869767	0.0510007
	AADACL2-AS1	ST6GALNAC5	-0.00325213	0.941942
	AADACL2-AS1	ST6GALNAC6	0.0158899	0.721943
	AADACL2-AS1	ST8SIA1	0.244632	2.65053e-08
	AADACL2-AS1	ST8SIA2	0.0105752	0.812788
	AADACL2-AS1	ST8SIA3	-0.0223538	0.616612
	AADACL2-AS1	ST8SIA4	0.0807703	0.0700254
	AADACL2-AS1	ST8SIA5	0.0273906	0.539542
	AADACL2-AS1	ST8SIA6	0.00683768	0.878299
	AATBC	ABCA2	0.301552	4.69091e-12
	AATBC	ACAN	-0.0768161	0.0849281
	AATBC	ADIPOQ	-0.0354654	0.426922
	AATBC	AGRN	0.238366	6.08486e-08
	AATBC	B3GALT4	0.0768599	0.08475
	AATBC	B3GNT2	0.0284107	0.52454
	AATBC	B3GNT3	-0.0504718	0.258057
	AATBC	B3GNT4	0.0657073	0.140736
	AATBC	B3GNT6	0.0912757	0.0405284
	AATBC	B3GNT7	0.314737	4.72773e-13
	AATBC	B4GALNT1	-0.0881909	0.0478361
	AATBC	B4GALT1	-0.116869	0.00863457
	AATBC	B4GALT2	0.0877435	0.0489825
	AATBC	B4GALT3	0.124379	0.0051702
	AATBC	B4GALT4	-0.0747682	0.0935969
	AATBC	B4GALT5	0.013642	0.759974
	AATBC	B4GALT6	-0.0145918	0.743827
	AATBC	B4GAT1	0.254154	7.17088e-09
	AATBC	C1GALT1	0.271972	5.36687e-10
	AATBC	C1GALT1C1	-0.0844595	0.0581202
	AATBC	C20orf173	0.0181556	0.684292
	AATBC	CD22	0.0890508	0.0456957
	AATBC	CD33	0.196915	8.45123e-06
	AATBC	CHST1	-0.0556338	0.212456
	AATBC	CHST2	0.172492	9.94079e-05
	AATBC	CHST5	-0.00540855	0.903595
	AATBC	CHST6	0.0415308	0.352138
	AATBC	CLIP3	0.0660815	0.138483
	AATBC	CLN6	0.118608	0.00768614
	AATBC	CMAS	-0.050739	0.255542
	AATBC	CTSA	0.0779271	0.0805031
	AATBC	EPDR1	0.152708	0.000581782
	AATBC	FCN1	0.105896	0.0173996
	AATBC	FMOD	-0.0332746	0.456051
	AATBC	GALNS	0.151871	0.000624152
	AATBC	GALNT1	0.0645463	0.147905
	AATBC	GALNT10	0.226673	2.70012e-07
	AATBC	GALNT11	0.295752	1.24169e-11
	AATBC	GALNT12	0.176719	6.63778e-05
	AATBC	GALNT13	0.0345269	0.439267
	AATBC	GALNT14	0.000320102	0.99428
	AATBC	GALNT15	-0.0165277	0.71127
	AATBC	GALNT16	0.17025	0.000122685
	AATBC	GALNT17	0.183721	3.32968e-05
	AATBC	GALNT18	0.355965	1.6784e-16
	AATBC	GALNT2	-0.0338767	0.447936
	AATBC	GALNT3	0.0217956	0.625441
	AATBC	GALNT4	-0.0738996	0.0974813
	AATBC	GALNT5	0.163645	0.000224609
	AATBC	GALNT6	0.194017	1.15138e-05
	AATBC	GALNT7	0.0597175	0.180727
	AATBC	GALNT8	-0.0137648	0.75788
	AATBC	GALNT9	0.0111734	0.802411
	AATBC	GALNTL5	0.129607	0.00355972
	AATBC	GALNTL6	-0.0384932	0.388498
	AATBC	GCNT1	0.144938	0.00110235
	AATBC	GCNT3	-0.0583156	0.191198
	AATBC	GCNT4	0.0592279	0.184334
	AATBC	GLB1	0.0255973	0.566424
	AATBC	GM2A	0.0429815	0.335557
	AATBC	GNE	-0.0545066	0.221882
	AATBC	GNS	-0.0117976	0.79162
	AATBC	HEXA	0.0450403	0.312901
	AATBC	HEXB	0.0149542	0.737696
	AATBC	ITGB8	0.196226	9.09927e-06
	AATBC	KERA	0.00301516	0.946166
	AATBC	LUM	-0.025964	0.560876
	AATBC	MAG	0.0192313	0.666679
	AATBC	NANP	0.0469602	0.2927
	AATBC	NANS	-0.028581	0.522057
	AATBC	NEU1	0.127152	0.00424878
	AATBC	NEU2	-0.0196676	0.659587
	AATBC	NEU3	0.159576	0.000322328
	AATBC	NEU4	-0.0246229	0.581296
	AATBC	NPL	0.0907225	0.0417646
	AATBC	OGN	0.0199107	0.65565
	AATBC	OMD	0.00143533	0.974358
	AATBC	PRELP	0.0619566	0.164892
	AATBC	PSAP	0.0368881	0.4086
	AATBC	RTN4R	0.378739	1.22967e-18
	AATBC	SELE	-0.0148098	0.740136
	AATBC	SELP	0.0667318	0.134634
	AATBC	SIGLEC10	-0.0219005	0.623778
	AATBC	SIGLEC11	0.192613	1.33516e-05
	AATBC	SIGLEC12	-0.020545	0.645417
	AATBC	SIGLEC14	0.0639135	0.151927
	AATBC	SIGLEC16	0.150554	0.000696658
	AATBC	SIGLEC5	0.0230937	0.604993
	AATBC	SIGLEC6	-0.00678382	0.87925
	AATBC	SIGLEC7	0.0439716	0.324533
	AATBC	SIGLEC8	0.0601083	0.177885
	AATBC	SIGLEC9	0.110673	0.0129162
	AATBC	SIGLECL1	-0.025191	0.572603
	AATBC	SLC17A1	0.00105096	0.981223
	AATBC	SLC17A2	0.0053234	0.905106
	AATBC	SLC17A3	0.164056	0.000216451
	AATBC	SLC17A4	-0.0426779	0.338985
	AATBC	SLC17A5	0.00267796	0.952179
	AATBC	SLC35A1	0.0362353	0.416948
	AATBC	SLC35D2	-0.0269085	0.546705
	AATBC	ST3GAL1	0.155172	0.000472031
	AATBC	ST3GAL2	0.213058	1.38748e-06
	AATBC	ST3GAL3	0.246003	2.20296e-08
	AATBC	ST3GAL4	-0.128592	0.00383132
	AATBC	ST3GAL5	0.306347	2.06341e-12
	AATBC	ST3GAL6	0.355611	1.80591e-16
	AATBC	ST6GAL1	0.0437913	0.326523
	AATBC	ST6GAL2	0.0462309	0.300268
	AATBC	ST6GALNAC1	0.21816	7.60635e-07
	AATBC	ST6GALNAC2	0.155745	0.000449406
	AATBC	ST6GALNAC3	-0.0768522	0.0847813
	AATBC	ST6GALNAC4	0.172106	0.000103093
	AATBC	ST6GALNAC5	-0.0814316	0.0677555
	AATBC	ST6GALNAC6	0.248522	1.56388e-08
	AATBC	ST8SIA1	0.0393832	0.377616
	AATBC	ST8SIA2	-0.0451154	0.312094
	AATBC	ST8SIA3	-0.0296711	0.506302
	AATBC	ST8SIA4	0.0502696	0.259971
	AATBC	ST8SIA5	-0.0282874	0.526342
	AATBC	ST8SIA6	-0.0201892	0.651149
	ABALON	ABCA2	-0.0155714	0.727292
	ABALON	ACAN	-0.0334271	0.453989
	ABALON	ADIPOQ	-0.0151302	0.734725
	ABALON	AGRN	-0.0154106	0.729997
	ABALON	B3GALT4	0.00260445	0.95349
	ABALON	B3GNT2	0.0395353	0.375775
	ABALON	B3GNT3	-0.03812	0.393118
	ABALON	B3GNT4	-0.0268817	0.547105
	ABALON	B3GNT6	0.00986096	0.825222
	ABALON	B3GNT7	-0.0067334	0.880141
	ABALON	B4GALNT1	-0.0664414	0.136343
	ABALON	B4GALT1	-0.123418	0.00552946
	ABALON	B4GALT2	-0.0870729	0.0507437
	ABALON	B4GALT3	-0.143502	0.00123639
	ABALON	B4GALT4	-0.0127693	0.774901
	ABALON	B4GALT5	-0.0628853	0.15864
	ABALON	B4GALT6	-0.031704	0.477603
	ABALON	B4GAT1	-0.0305847	0.493293
	ABALON	C1GALT1	0.0992745	0.0258351
	ABALON	C1GALT1C1	-0.0365011	0.413537
	ABALON	C20orf173	0.164307	0.000211617
	ABALON	CD22	-0.0129903	0.771112
	ABALON	CD33	-0.00162485	0.970974
	ABALON	CHST1	-0.0543868	0.222901
	ABALON	CHST2	0.0109592	0.806123
	ABALON	CHST5	0.0262218	0.556991
	ABALON	CHST6	0.177575	6.10929e-05
	ABALON	CLIP3	-0.0780874	0.0798806
	ABALON	CLN6	-0.130214	0.0034058
	ABALON	CMAS	-0.0579952	0.193652
	ABALON	CTSA	-0.0883631	0.0474009
	ABALON	EPDR1	0.00240062	0.957126
	ABALON	FCN1	0.0257003	0.564864
	ABALON	FMOD	-0.0415577	0.351826
	ABALON	GALNS	-0.0779568	0.0803876
	ABALON	GALNT1	0.00544516	0.902946
	ABALON	GALNT10	0.0630687	0.157426
	ABALON	GALNT11	0.0254841	0.568142
	ABALON	GALNT12	0.0824227	0.0644667
	ABALON	GALNT13	-0.0294133	0.510004
	ABALON	GALNT14	-0.0250378	0.574942
	ABALON	GALNT15	0.117232	0.0084284
	ABALON	GALNT16	0.0474749	0.287436
	ABALON	GALNT17	0.0482666	0.279465
	ABALON	GALNT18	0.0967615	0.0298561
	ABALON	GALNT2	-0.0774467	0.0823931
	ABALON	GALNT3	-0.000940783	0.983191
	ABALON	GALNT4	0.130943	0.00322894
	ABALON	GALNT5	0.18777	2.20789e-05
	ABALON	GALNT6	0.0347191	0.436721
	ABALON	GALNT7	0.101719	0.0223806
	ABALON	GALNT8	-0.0358168	0.422353
	ABALON	GALNT9	-0.0195326	0.661778
	ABALON	GALNTL5	-0.0204344	0.647197
	ABALON	GALNTL6	-0.0205392	0.645511
	ABALON	GCNT1	0.119638	0.00716965
	ABALON	GCNT3	-0.0534046	0.231382
	ABALON	GCNT4	0.16523	0.000194676
	ABALON	GLB1	-0.0740346	0.0968692
	ABALON	GM2A	-0.0437909	0.326528
	ABALON	GNE	0.064597	0.147586
	ABALON	GNS	-0.0388789	0.383759
	ABALON	HEXA	-0.0498934	0.263559
	ABALON	HEXB	-0.0293285	0.511226
	ABALON	ITGB8	0.237231	7.05678e-08
	ABALON	KERA	0.0431763	0.333369
	ABALON	LUM	0.0355118	0.426317
	ABALON	MAG	-0.0206122	0.644337
	ABALON	NANP	0.0321097	0.471983
	ABALON	NANS	-0.0445672	0.318016
	ABALON	NEU1	-0.0784271	0.0785737
	ABALON	NEU2	0.0231522	0.604078
	ABALON	NEU3	0.104173	0.0193228
	ABALON	NEU4	0.00209867	0.962515
	ABALON	NPL	-0.0340214	0.445998
	ABALON	OGN	0.00231384	0.958675
	ABALON	OMD	0.0570954	0.200668
	ABALON	PRELP	-0.0499766	0.262763
	ABALON	PSAP	-0.0671288	0.132326
	ABALON	RTN4R	-0.0483629	0.278506
	ABALON	SELE	-0.0277546	0.534164
	ABALON	SELP	0.0450049	0.313282
	ABALON	SIGLEC10	-0.0462976	0.299571
	ABALON	SIGLEC11	0.0345327	0.439189
	ABALON	SIGLEC12	-0.0213407	0.632677
	ABALON	SIGLEC14	-0.0336747	0.45065
	ABALON	SIGLEC16	0.0024792	0.955724
	ABALON	SIGLEC5	-0.0201197	0.652271
	ABALON	SIGLEC6	0.00359755	0.935788
	ABALON	SIGLEC7	-0.0478269	0.283873
	ABALON	SIGLEC8	-0.0174154	0.696511
	ABALON	SIGLEC9	-0.00848165	0.849354
	ABALON	SIGLECL1	0.0404694	0.364591
	ABALON	SLC17A1	-0.0176241	0.693058
	ABALON	SLC17A2	-0.0162358	0.716148
	ABALON	SLC17A3	-0.0181088	0.685061
	ABALON	SLC17A4	-0.0180389	0.686212
	ABALON	SLC17A5	0.0055512	0.901065
	ABALON	SLC35A1	0.00335334	0.940139
	ABALON	SLC35D2	0.00737622	0.868797
	ABALON	ST3GAL1	-0.0294171	0.50995
	ABALON	ST3GAL2	0.0984968	0.0270264
	ABALON	ST3GAL3	0.141519	0.00144625
	ABALON	ST3GAL4	-0.0556382	0.21242
	ABALON	ST3GAL5	0.0380537	0.393942
	ABALON	ST3GAL6	0.0666075	0.135364
	ABALON	ST6GAL1	0.000114609	0.997952
	ABALON	ST6GAL2	-0.00397047	0.929149
	ABALON	ST6GALNAC1	0.0133462	0.765023
	ABALON	ST6GALNAC2	0.0313196	0.48296
	ABALON	ST6GALNAC3	-0.0417108	0.350052
	ABALON	ST6GALNAC4	-0.112548	0.0114561
	ABALON	ST6GALNAC5	-0.00819878	0.854321
	ABALON	ST6GALNAC6	0.0950805	0.0328355
	ABALON	ST8SIA1	0.0660926	0.138417
	ABALON	ST8SIA2	0.000410577	0.992664
	ABALON	ST8SIA3	-0.0222948	0.617542
	ABALON	ST8SIA4	0.0782492	0.079256
	ABALON	ST8SIA5	-0.020248	0.650199
	ABALON	ST8SIA6	0.0237205	0.595227
	ABCA9-AS1	ABCA2	-0.00793648	0.858932
	ABCA9-AS1	ACAN	-0.0178491	0.689341
	ABCA9-AS1	ADIPOQ	-0.0133123	0.765603
	ABCA9-AS1	AGRN	0.0617716	0.16616
	ABCA9-AS1	B3GALT4	0.084988	0.0565609
	ABCA9-AS1	B3GNT2	0.122692	0.00581537
	ABCA9-AS1	B3GNT3	0.0297047	0.505821
	ABCA9-AS1	B3GNT4	-0.0357084	0.42376
	ABCA9-AS1	B3GNT6	-0.0565791	0.204776
	ABCA9-AS1	B3GNT7	-0.108234	0.0150591
	ABCA9-AS1	B4GALNT1	0.0536333	0.229387
	ABCA9-AS1	B4GALT1	0.23796	6.41689e-08
	ABCA9-AS1	B4GALT2	0.049952	0.262998
	ABCA9-AS1	B4GALT3	0.203935	3.92028e-06
	ABCA9-AS1	B4GALT4	0.178732	5.45801e-05
	ABCA9-AS1	B4GALT5	0.0521184	0.242829
	ABCA9-AS1	B4GALT6	0.0780216	0.0801358
	ABCA9-AS1	B4GAT1	-0.0961443	0.0309219
	ABCA9-AS1	C1GALT1	-0.0213887	0.631913
	ABCA9-AS1	C1GALT1C1	0.0237587	0.594634
	ABCA9-AS1	C20orf173	0.0192828	0.66584
	ABCA9-AS1	CD22	-0.108473	0.014836
	ABCA9-AS1	CD33	-0.200008	6.04472e-06
	ABCA9-AS1	CHST1	-0.0478053	0.284091
	ABCA9-AS1	CHST2	-0.0556021	0.212717
	ABCA9-AS1	CHST5	-0.0367672	0.410138
	ABCA9-AS1	CHST6	-0.0457445	0.305388
	ABCA9-AS1	CLIP3	-0.00749546	0.866696
	ABCA9-AS1	CLN6	0.137519	0.00197256
	ABCA9-AS1	CMAS	0.208617	2.31387e-06
	ABCA9-AS1	CTSA	-0.01171	0.793132
	ABCA9-AS1	EPDR1	-0.0522681	0.241477
	ABCA9-AS1	FCN1	-0.0960519	0.0310843
	ABCA9-AS1	FMOD	-0.0460972	0.30167
	ABCA9-AS1	GALNS	0.197947	7.56136e-06
	ABCA9-AS1	GALNT1	-0.0187786	0.674069
	ABCA9-AS1	GALNT10	-0.182492	3.76549e-05
	ABCA9-AS1	GALNT11	0.00072022	0.987132
	ABCA9-AS1	GALNT12	0.0236354	0.596549
	ABCA9-AS1	GALNT13	0.0905953	0.0420533
	ABCA9-AS1	GALNT14	0.101469	0.0227143
	ABCA9-AS1	GALNT15	-0.0457181	0.305667
	ABCA9-AS1	GALNT16	-0.0791342	0.0759091
	ABCA9-AS1	GALNT17	-0.0881578	0.04792
	ABCA9-AS1	GALNT18	-0.127878	0.0040335
	ABCA9-AS1	GALNT2	0.126184	0.00455189
	ABCA9-AS1	GALNT3	0.163234	0.000233048
	ABCA9-AS1	GALNT4	0.111375	0.0123512
	ABCA9-AS1	GALNT5	-0.0868336	0.0513851
	ABCA9-AS1	GALNT6	-0.0103775	0.816225
	ABCA9-AS1	GALNT7	0.0709984	0.111393
	ABCA9-AS1	GALNT8	0.0290865	0.514719
	ABCA9-AS1	GALNT9	-0.000262722	0.995306
	ABCA9-AS1	GALNTL5	0.0165709	0.71055
	ABCA9-AS1	GALNTL6	0.0137721	0.757756
	ABCA9-AS1	GCNT1	-0.0320676	0.472565
	ABCA9-AS1	GCNT3	0.017237	0.699468
	ABCA9-AS1	GCNT4	-0.0820691	0.0656247
	ABCA9-AS1	GLB1	0.070402	0.114438
	ABCA9-AS1	GM2A	-0.00528736	0.905745
	ABCA9-AS1	GNE	0.0643019	0.149448
	ABCA9-AS1	GNS	0.0640555	0.151017
	ABCA9-AS1	HEXA	0.171912	0.000104996
	ABCA9-AS1	HEXB	-0.0378744	0.396175
	ABCA9-AS1	ITGB8	0.0135307	0.761872
	ABCA9-AS1	KERA	-0.0616901	0.166721
	ABCA9-AS1	LUM	-0.0757958	0.0891624
	ABCA9-AS1	MAG	0.0738789	0.0975753
	ABCA9-AS1	NANP	0.0308222	0.489942
	ABCA9-AS1	NANS	0.104374	0.0190894
	ABCA9-AS1	NEU1	-0.0453245	0.309855
	ABCA9-AS1	NEU2	0.104376	0.0190867
	ABCA9-AS1	NEU3	0.0944267	0.0340611
	ABCA9-AS1	NEU4	0.367576	1.43755e-17
	ABCA9-AS1	NPL	-0.0861117	0.0533603
	ABCA9-AS1	OGN	-0.0106081	0.812217
	ABCA9-AS1	OMD	-0.0610155	0.171416
	ABCA9-AS1	PRELP	-0.112016	0.011855
	ABCA9-AS1	PSAP	0.0647625	0.146549
	ABCA9-AS1	RTN4R	-0.0769553	0.084363
	ABCA9-AS1	SELE	-0.0308236	0.489921
	ABCA9-AS1	SELP	-0.100236	0.0244247
	ABCA9-AS1	SIGLEC10	-0.116142	0.00906097
	ABCA9-AS1	SIGLEC11	-0.138517	0.00182697
	ABCA9-AS1	SIGLEC12	-0.104516	0.0189263
	ABCA9-AS1	SIGLEC14	-0.137539	0.00196955
	ABCA9-AS1	SIGLEC16	-0.0942192	0.0344581
	ABCA9-AS1	SIGLEC5	-0.0654072	0.142563
	ABCA9-AS1	SIGLEC6	-0.00594275	0.894127
	ABCA9-AS1	SIGLEC7	-0.150974	0.000672747
	ABCA9-AS1	SIGLEC8	-0.0946909	0.0335612
	ABCA9-AS1	SIGLEC9	-0.166636	0.000171283
	ABCA9-AS1	SIGLECL1	-0.000405121	0.992761
	ABCA9-AS1	SLC17A1	-0.00631457	0.887545
	ABCA9-AS1	SLC17A2	0.0874561	0.0497311
	ABCA9-AS1	SLC17A3	-0.0328211	0.462218
	ABCA9-AS1	SLC17A4	0.00117227	0.979056
	ABCA9-AS1	SLC17A5	0.0185805	0.677313
	ABCA9-AS1	SLC35A1	0.078604	0.0779
	ABCA9-AS1	SLC35D2	0.0737918	0.0979722
	ABCA9-AS1	ST3GAL1	-0.042322	0.343031
	ABCA9-AS1	ST3GAL2	-0.0566147	0.204492
	ABCA9-AS1	ST3GAL3	0.116131	0.00906744
	ABCA9-AS1	ST3GAL4	0.11088	0.0127476
	ABCA9-AS1	ST3GAL5	-0.127123	0.00425756
	ABCA9-AS1	ST3GAL6	-0.122371	0.00594579
	ABCA9-AS1	ST6GAL1	-0.0320922	0.472224
	ABCA9-AS1	ST6GAL2	0.0555809	0.212892
	ABCA9-AS1	ST6GALNAC1	-0.0852975	0.0556638
	ABCA9-AS1	ST6GALNAC2	-0.0521996	0.242095
	ABCA9-AS1	ST6GALNAC3	-0.0140361	0.753261
	ABCA9-AS1	ST6GALNAC4	0.0373695	0.402507
	ABCA9-AS1	ST6GALNAC5	-0.0744193	0.0951422
	ABCA9-AS1	ST6GALNAC6	-0.0069365	0.876554
	ABCA9-AS1	ST8SIA1	0.0095789	0.830144
	ABCA9-AS1	ST8SIA2	-0.00769708	0.863145
	ABCA9-AS1	ST8SIA3	-0.015529	0.728004
	ABCA9-AS1	ST8SIA4	-0.0966067	0.0301203
	ABCA9-AS1	ST8SIA5	-0.0399508	0.370774
	ABCA9-AS1	ST8SIA6	0.0296849	0.506105
	ABCC5-AS1	ABCA2	0.0319395	0.474335
	ABCC5-AS1	ACAN	0.0405023	0.364201
	ABCC5-AS1	ADIPOQ	0.0135781	0.761063
	ABCC5-AS1	AGRN	-0.064245	0.14981
	ABCC5-AS1	B3GALT4	0.125289	0.00484972
	ABCC5-AS1	B3GNT2	0.0334857	0.453197
	ABCC5-AS1	B3GNT3	-0.068548	0.124321
	ABCC5-AS1	B3GNT4	-0.058447	0.190198
	ABCC5-AS1	B3GNT6	-0.080637	0.0704903
	ABCC5-AS1	B3GNT7	-0.0178835	0.688774
	ABCC5-AS1	B4GALNT1	0.0328764	0.461463
	ABCC5-AS1	B4GALT1	-0.0634265	0.155079
	ABCC5-AS1	B4GALT2	-0.167385	0.000159928
	ABCC5-AS1	B4GALT3	-0.150312	0.000710799
	ABCC5-AS1	B4GALT4	0.0856947	0.0545301
	ABCC5-AS1	B4GALT5	0.00778667	0.861568
	ABCC5-AS1	B4GALT6	-0.01801	0.686689
	ABCC5-AS1	B4GAT1	0.058499	0.189803
	ABCC5-AS1	C1GALT1	-0.0507409	0.255524
	ABCC5-AS1	C1GALT1C1	-0.0603749	0.175966
	ABCC5-AS1	C20orf173	0.10345	0.020184
	ABCC5-AS1	CD22	0.148137	0.000850437
	ABCC5-AS1	CD33	0.0218987	0.623807
	ABCC5-AS1	CHST1	-0.0908839	0.0414006
	ABCC5-AS1	CHST2	-0.00407049	0.927369
	ABCC5-AS1	CHST5	0.110176	0.0133297
	ABCC5-AS1	CHST6	0.335824	9.43821e-15
	ABCC5-AS1	CLIP3	0.0122153	0.784422
	ABCC5-AS1	CLN6	0.00774834	0.862242
	ABCC5-AS1	CMAS	0.00560944	0.900033
	ABCC5-AS1	CTSA	-0.0715077	0.108844
	ABCC5-AS1	EPDR1	0.064445	0.148543
	ABCC5-AS1	FCN1	0.0430528	0.334755
	ABCC5-AS1	FMOD	-0.0202501	0.650165
	ABCC5-AS1	GALNS	0.151699	0.000633212
	ABCC5-AS1	GALNT1	-0.0411343	0.356758
	ABCC5-AS1	GALNT10	-0.0280154	0.530328
	ABCC5-AS1	GALNT11	0.00455133	0.918817
	ABCC5-AS1	GALNT12	0.0734796	0.0994049
	ABCC5-AS1	GALNT13	-0.0332401	0.456519
	ABCC5-AS1	GALNT14	-0.0708403	0.112194
	ABCC5-AS1	GALNT15	0.10566	0.0176533
	ABCC5-AS1	GALNT16	0.111035	0.0126224
	ABCC5-AS1	GALNT17	0.0109158	0.806877
	ABCC5-AS1	GALNT18	0.0652754	0.143371
	ABCC5-AS1	GALNT2	-0.0783764	0.0787676
	ABCC5-AS1	GALNT3	-0.0377458	0.397783
	ABCC5-AS1	GALNT4	0.019728	0.658607
	ABCC5-AS1	GALNT5	-0.000257489	0.995399
	ABCC5-AS1	GALNT6	-0.00114909	0.97947
	ABCC5-AS1	GALNT7	-0.0903387	0.0426411
	ABCC5-AS1	GALNT8	0.0294108	0.510041
	ABCC5-AS1	GALNT9	0.0145313	0.744853
	ABCC5-AS1	GALNTL5	0.128706	0.00379992
	ABCC5-AS1	GALNTL6	-0.0169078	0.704937
	ABCC5-AS1	GCNT1	0.0642822	0.149574
	ABCC5-AS1	GCNT3	-0.034448	0.440313
	ABCC5-AS1	GCNT4	0.144741	0.00111988
	ABCC5-AS1	GLB1	-0.0535999	0.229677
	ABCC5-AS1	GM2A	0.0382998	0.390888
	ABCC5-AS1	GNE	0.172003	0.000104096
	ABCC5-AS1	GNS	0.00254719	0.954512
	ABCC5-AS1	HEXA	0.0615304	0.167824
	ABCC5-AS1	HEXB	0.0316763	0.477988
	ABCC5-AS1	ITGB8	0.041992	0.346811
	ABCC5-AS1	KERA	-0.0242449	0.587113
	ABCC5-AS1	LUM	-0.0630775	0.157368
	ABCC5-AS1	MAG	0.0762566	0.0872297
	ABCC5-AS1	NANP	0.0341629	0.444108
	ABCC5-AS1	NANS	0.0309294	0.488431
	ABCC5-AS1	NEU1	0.00010412	0.99814
	ABCC5-AS1	NEU2	-0.0160769	0.718807
	ABCC5-AS1	NEU3	0.119549	0.00721294
	ABCC5-AS1	NEU4	0.0469273	0.293039
	ABCC5-AS1	NPL	0.0640728	0.150907
	ABCC5-AS1	OGN	0.0966002	0.0301315
	ABCC5-AS1	OMD	-0.0119545	0.788914
	ABCC5-AS1	PRELP	-0.0248784	0.577378
	ABCC5-AS1	PSAP	0.0109613	0.806088
	ABCC5-AS1	RTN4R	-0.0618642	0.165525
	ABCC5-AS1	SELE	0.0626598	0.160141
	ABCC5-AS1	SELP	0.160174	0.000305824
	ABCC5-AS1	SIGLEC10	0.00160727	0.971287
	ABCC5-AS1	SIGLEC11	0.0220023	0.622165
	ABCC5-AS1	SIGLEC12	-0.0177061	0.691702
	ABCC5-AS1	SIGLEC14	0.0191273	0.668374
	ABCC5-AS1	SIGLEC16	0.0157343	0.724555
	ABCC5-AS1	SIGLEC5	0.0630986	0.157229
	ABCC5-AS1	SIGLEC6	0.0251347	0.573461
	ABCC5-AS1	SIGLEC7	-0.00995782	0.823533
	ABCC5-AS1	SIGLEC8	0.0167469	0.707617
	ABCC5-AS1	SIGLEC9	-0.0272942	0.54097
	ABCC5-AS1	SIGLECL1	0.00101548	0.981857
	ABCC5-AS1	SLC17A1	-0.0171649	0.700666
	ABCC5-AS1	SLC17A2	0.0005187	0.990732
	ABCC5-AS1	SLC17A3	0.0315552	0.479673
	ABCC5-AS1	SLC17A4	-0.016185	0.716998
	ABCC5-AS1	SLC17A5	-0.0182478	0.682775
	ABCC5-AS1	SLC35A1	0.0803976	0.0713317
	ABCC5-AS1	SLC35D2	0.0689217	0.122278
	ABCC5-AS1	ST3GAL1	-0.016518	0.711433
	ABCC5-AS1	ST3GAL2	0.0635842	0.154053
	ABCC5-AS1	ST3GAL3	0.166206	0.000178145
	ABCC5-AS1	ST3GAL4	-0.0224442	0.615187
	ABCC5-AS1	ST3GAL5	-0.0343959	0.441005
	ABCC5-AS1	ST3GAL6	0.169915	0.000126584
	ABCC5-AS1	ST6GAL1	0.134955	0.00239643
	ABCC5-AS1	ST6GAL2	0.00939347	0.833384
	ABCC5-AS1	ST6GALNAC1	0.0113821	0.7988
	ABCC5-AS1	ST6GALNAC2	0.28291	9.92099e-11
	ABCC5-AS1	ST6GALNAC3	0.00337375	0.939775
	ABCC5-AS1	ST6GALNAC4	-0.0542737	0.223866
	ABCC5-AS1	ST6GALNAC5	-0.0517096	0.24655
	ABCC5-AS1	ST6GALNAC6	0.0951387	0.0327282
	ABCC5-AS1	ST8SIA1	0.081187	0.0685879
	ABCC5-AS1	ST8SIA2	-0.0119225	0.789466
	ABCC5-AS1	ST8SIA3	-0.0180884	0.685398
	ABCC5-AS1	ST8SIA4	0.0606524	0.173984
	ABCC5-AS1	ST8SIA5	0.107083	0.0161746
	ABCC5-AS1	ST8SIA6	0.142753	0.00131212
	ABHD15-AS1	ABCA2	-0.0430367	0.334936
	ABHD15-AS1	ACAN	-0.00617842	0.889954
	ABHD15-AS1	ADIPOQ	0.0338946	0.447697
	ABHD15-AS1	AGRN	-0.0667643	0.134444
	ABHD15-AS1	B3GALT4	-0.0141067	0.75206
	ABHD15-AS1	B3GNT2	0.00976806	0.826842
	ABHD15-AS1	B3GNT3	-0.0224057	0.615794
	ABHD15-AS1	B3GNT4	-0.0524656	0.239701
	ABHD15-AS1	B3GNT6	0.0329918	0.459891
	ABHD15-AS1	B3GNT7	0.0295141	0.508555
	ABHD15-AS1	B4GALNT1	0.0597128	0.180761
	ABHD15-AS1	B4GALT1	-0.0634284	0.155067
	ABHD15-AS1	B4GALT2	-0.105676	0.0176355
	ABHD15-AS1	B4GALT3	-0.0501198	0.261396
	ABHD15-AS1	B4GALT4	0.0857464	0.0543838
	ABHD15-AS1	B4GALT5	0.0590179	0.185898
	ABHD15-AS1	B4GALT6	0.0230985	0.604918
	ABHD15-AS1	B4GAT1	-0.044984	0.313507
	ABHD15-AS1	C1GALT1	0.0541561	0.224873
	ABHD15-AS1	C1GALT1C1	0.0634867	0.154687
	ABHD15-AS1	C20orf173	0.0822892	0.0649019
	ABHD15-AS1	CD22	0.0118849	0.790114
	ABHD15-AS1	CD33	-0.00394649	0.929576
	ABHD15-AS1	CHST1	0.0333028	0.455669
	ABHD15-AS1	CHST2	0.00772392	0.862672
	ABHD15-AS1	CHST5	-0.00981121	0.82609
	ABHD15-AS1	CHST6	0.0262812	0.556097
	ABHD15-AS1	CLIP3	-0.0179667	0.687403
	ABHD15-AS1	CLN6	0.0540603	0.225695
	ABHD15-AS1	CMAS	0.0705644	0.113602
	ABHD15-AS1	CTSA	-0.00794769	0.858735
	ABHD15-AS1	EPDR1	-0.063744	0.153019
	ABHD15-AS1	FCN1	0.0413405	0.354351
	ABHD15-AS1	FMOD	-0.0279838	0.530792
	ABHD15-AS1	GALNS	0.0421172	0.345374
	ABHD15-AS1	GALNT1	-0.0244612	0.58378
	ABHD15-AS1	GALNT10	-0.0713509	0.109624
	ABHD15-AS1	GALNT11	-0.0632284	0.156376
	ABHD15-AS1	GALNT12	-0.0156236	0.726415
	ABHD15-AS1	GALNT13	0.0311188	0.485772
	ABHD15-AS1	GALNT14	-0.0399442	0.370854
	ABHD15-AS1	GALNT15	-0.0328107	0.462359
	ABHD15-AS1	GALNT16	0.00570133	0.898404
	ABHD15-AS1	GALNT17	-0.0113431	0.799474
	ABHD15-AS1	GALNT18	0.0638993	0.152019
	ABHD15-AS1	GALNT2	-0.0286165	0.521538
	ABHD15-AS1	GALNT3	0.0252663	0.571455
	ABHD15-AS1	GALNT4	0.0955902	0.0319064
	ABHD15-AS1	GALNT5	0.0956005	0.0318878
	ABHD15-AS1	GALNT6	0.0667563	0.134491
	ABHD15-AS1	GALNT7	0.157619	0.000382359
	ABHD15-AS1	GALNT8	0.0367107	0.410859
	ABHD15-AS1	GALNT9	0.0587238	0.188104
	ABHD15-AS1	GALNTL5	-0.0255754	0.566757
	ABHD15-AS1	GALNTL6	0.0964496	0.0303907
	ABHD15-AS1	GCNT1	0.113079	0.0110702
	ABHD15-AS1	GCNT3	0.00537802	0.904137
	ABHD15-AS1	GCNT4	0.0311118	0.48587
	ABHD15-AS1	GLB1	0.00728326	0.870436
	ABHD15-AS1	GM2A	0.0604435	0.175474
	ABHD15-AS1	GNE	0.157607	0.000382734
	ABHD15-AS1	GNS	-0.00162014	0.971058
	ABHD15-AS1	HEXA	-0.0178382	0.689522
	ABHD15-AS1	HEXB	0.0602222	0.177063
	ABHD15-AS1	ITGB8	0.0124947	0.779617
	ABHD15-AS1	KERA	-0.0517323	0.246343
	ABHD15-AS1	LUM	-0.0579696	0.193849
	ABHD15-AS1	MAG	-0.0612334	0.169889
	ABHD15-AS1	NANP	0.0445685	0.318002
	ABHD15-AS1	NANS	0.0329952	0.459844
	ABHD15-AS1	NEU1	0.0103814	0.816157
	ABHD15-AS1	NEU2	-0.0243405	0.585639
	ABHD15-AS1	NEU3	0.0975629	0.0285192
	ABHD15-AS1	NEU4	0.0490173	0.272046
	ABHD15-AS1	NPL	0.0704444	0.114219
	ABHD15-AS1	OGN	0.075147	0.0919422
	ABHD15-AS1	OMD	-0.0139389	0.754914
	ABHD15-AS1	PRELP	-0.0961342	0.0309397
	ABHD15-AS1	PSAP	0.0218229	0.625009
	ABHD15-AS1	RTN4R	-0.0530562	0.234444
	ABHD15-AS1	SELE	0.0236975	0.595584
	ABHD15-AS1	SELP	0.0691022	0.1213
	ABHD15-AS1	SIGLEC10	0.0797142	0.0737789
	ABHD15-AS1	SIGLEC11	0.000240891	0.995696
	ABHD15-AS1	SIGLEC12	0.0391714	0.380189
	ABHD15-AS1	SIGLEC14	0.037028	0.406824
	ABHD15-AS1	SIGLEC16	-0.0046782	0.916562
	ABHD15-AS1	SIGLEC5	-0.0109032	0.807094
	ABHD15-AS1	SIGLEC6	-0.0161025	0.718379
	ABHD15-AS1	SIGLEC7	0.0500489	0.262072
	ABHD15-AS1	SIGLEC8	0.112683	0.0113571
	ABHD15-AS1	SIGLEC9	-0.000394397	0.992953
	ABHD15-AS1	SIGLECL1	0.00429246	0.92342
	ABHD15-AS1	SLC17A1	0.0768453	0.0848093
	ABHD15-AS1	SLC17A2	-0.0265422	0.55218
	ABHD15-AS1	SLC17A3	-0.0218125	0.625174
	ABHD15-AS1	SLC17A4	0.0664536	0.136271
	ABHD15-AS1	SLC17A5	0.00625264	0.888641
	ABHD15-AS1	SLC35A1	-0.0577074	0.195877
	ABHD15-AS1	SLC35D2	0.0745731	0.0944587
	ABHD15-AS1	ST3GAL1	-0.0145446	0.744628
	ABHD15-AS1	ST3GAL2	0.0451514	0.311708
	ABHD15-AS1	ST3GAL3	0.0530253	0.234717
	ABHD15-AS1	ST3GAL4	-0.0420954	0.345625
	ABHD15-AS1	ST3GAL5	-0.0490836	0.271397
	ABHD15-AS1	ST3GAL6	0.00321828	0.942545
	ABHD15-AS1	ST6GAL1	-0.000400684	0.992841
	ABHD15-AS1	ST6GAL2	-0.0372375	0.404173
	ABHD15-AS1	ST6GALNAC1	0.0365395	0.413046
	ABHD15-AS1	ST6GALNAC2	0.0392153	0.379654
	ABHD15-AS1	ST6GALNAC3	0.0263221	0.555483
	ABHD15-AS1	ST6GALNAC4	0.0280921	0.529203
	ABHD15-AS1	ST6GALNAC5	-0.0651447	0.144176
	ABHD15-AS1	ST6GALNAC6	0.0698271	0.117434
	ABHD15-AS1	ST8SIA1	-0.012607	0.777686
	ABHD15-AS1	ST8SIA2	0.0113434	0.799469
	ABHD15-AS1	ST8SIA3	0.0105765	0.812766
	ABHD15-AS1	ST8SIA4	-0.0301552	0.499386
	ABHD15-AS1	ST8SIA5	-0.0177125	0.691597
	ABHD15-AS1	ST8SIA6	0.0332972	0.455745
	AC000032.1	ABCA2	0.0838213	0.0600506
	AC000032.1	ACAN	-0.045948	0.303239
	AC000032.1	ADIPOQ	-0.0243556	0.585407
	AC000032.1	AGRN	-0.053543	0.230173
	AC000032.1	B3GALT4	-0.0489257	0.272944
	AC000032.1	B3GNT2	0.0330253	0.459435
	AC000032.1	B3GNT3	-0.0811633	0.0686689
	AC000032.1	B3GNT4	0.00639725	0.886083
	AC000032.1	B3GNT6	-0.0401517	0.368372
	AC000032.1	B3GNT7	0.0379366	0.3954
	AC000032.1	B4GALNT1	-0.0696986	0.118113
	AC000032.1	B4GALT1	-0.0721029	0.105923
	AC000032.1	B4GALT2	0.031257	0.483836
	AC000032.1	B4GALT3	-0.00540546	0.90365
	AC000032.1	B4GALT4	-0.0399854	0.37036
	AC000032.1	B4GALT5	-0.013942	0.754862
	AC000032.1	B4GALT6	-0.0352145	0.430203
	AC000032.1	B4GAT1	0.0177159	0.691541
	AC000032.1	C1GALT1	0.0398579	0.371889
	AC000032.1	C1GALT1C1	0.00340667	0.939188
	AC000032.1	C20orf173	-0.00446098	0.920423
	AC000032.1	CD22	0.122327	0.00596413
	AC000032.1	CD33	0.0621247	0.163747
	AC000032.1	CHST1	-0.0479524	0.28261
	AC000032.1	CHST2	0.025059	0.574618
	AC000032.1	CHST5	-0.00608196	0.891662
	AC000032.1	CHST6	0.0351413	0.431162
	AC000032.1	CLIP3	0.00768397	0.863375
	AC000032.1	CLN6	-0.0207591	0.641979
	AC000032.1	CMAS	0.0202945	0.64945
	AC000032.1	CTSA	0.049562	0.266747
	AC000032.1	EPDR1	-0.0199155	0.65557
	AC000032.1	FCN1	0.0114804	0.797099
	AC000032.1	FMOD	-0.0620385	0.164334
	AC000032.1	GALNS	0.109313	0.0140752
	AC000032.1	GALNT1	-0.0648688	0.145886
	AC000032.1	GALNT10	0.0166271	0.709613
	AC000032.1	GALNT11	0.0667743	0.134386
	AC000032.1	GALNT12	-0.017929	0.688023
	AC000032.1	GALNT13	0.0674586	0.130431
	AC000032.1	GALNT14	0.0321797	0.471017
	AC000032.1	GALNT15	-0.0767384	0.0852447
	AC000032.1	GALNT16	0.0124677	0.780081
	AC000032.1	GALNT17	0.000508564	0.990913
	AC000032.1	GALNT18	0.0538883	0.227177
	AC000032.1	GALNT2	-0.0824494	0.0643801
	AC000032.1	GALNT3	-0.0846149	0.0576581
	AC000032.1	GALNT4	-0.0916019	0.0398139
	AC000032.1	GALNT5	-0.0489303	0.272899
	AC000032.1	GALNT6	-0.0261416	0.558198
	AC000032.1	GALNT7	-0.0658731	0.139735
	AC000032.1	GALNT8	0.0388755	0.383801
	AC000032.1	GALNT9	-0.0275931	0.536546
	AC000032.1	GALNTL5	0.025654	0.565565
	AC000032.1	GALNTL6	-0.00203496	0.963652
	AC000032.1	GCNT1	0.0297573	0.505066
	AC000032.1	GCNT3	-0.0673923	0.13081
	AC000032.1	GCNT4	-0.00291972	0.947867
	AC000032.1	GLB1	-0.0952233	0.0325728
	AC000032.1	GM2A	-0.00180957	0.967675
	AC000032.1	GNE	0.00867045	0.846042
	AC000032.1	GNS	0.0205221	0.645786
	AC000032.1	HEXA	-0.0371849	0.404837
	AC000032.1	HEXB	-0.00698478	0.875702
	AC000032.1	ITGB8	0.0414057	0.353591
	AC000032.1	KERA	-0.0308961	0.488901
	AC000032.1	LUM	-0.0717793	0.107503
	AC000032.1	MAG	0.00400899	0.928463
	AC000032.1	NANP	-0.00734085	0.86942
	AC000032.1	NANS	-0.0286431	0.521152
	AC000032.1	NEU1	0.0241751	0.58819
	AC000032.1	NEU2	-0.0222135	0.618826
	AC000032.1	NEU3	0.0848869	0.0568563
	AC000032.1	NEU4	-0.0259672	0.560828
	AC000032.1	NPL	0.0268818	0.547104
	AC000032.1	OGN	-0.00841526	0.850519
	AC000032.1	OMD	-0.0514606	0.248835
	AC000032.1	PRELP	0.00814499	0.855266
	AC000032.1	PSAP	-0.0418489	0.348459
	AC000032.1	RTN4R	0.0314165	0.481607
	AC000032.1	SELE	-0.0219634	0.622781
	AC000032.1	SELP	0.0329739	0.460135
	AC000032.1	SIGLEC10	0.00236827	0.957704
	AC000032.1	SIGLEC11	0.0841439	0.0590683
	AC000032.1	SIGLEC12	0.00458623	0.918197
	AC000032.1	SIGLEC14	0.0682623	0.125902
	AC000032.1	SIGLEC16	0.0977642	0.0281915
	AC000032.1	SIGLEC5	0.0371499	0.405279
	AC000032.1	SIGLEC6	-0.00671231	0.880513
	AC000032.1	SIGLEC7	0.0414325	0.35328
	AC000032.1	SIGLEC8	0.00406107	0.927536
	AC000032.1	SIGLEC9	0.0514725	0.248726
	AC000032.1	SIGLECL1	-0.002897	0.948273
	AC000032.1	SLC17A1	-0.0141293	0.751677
	AC000032.1	SLC17A2	0.00440773	0.92137
	AC000032.1	SLC17A3	-0.00543389	0.903146
	AC000032.1	SLC17A4	-0.0062315	0.889015
	AC000032.1	SLC17A5	-0.0149199	0.738275
	AC000032.1	SLC35A1	-0.00573402	0.897825
	AC000032.1	SLC35D2	-0.0148781	0.738982
	AC000032.1	ST3GAL1	-0.0186048	0.676915
	AC000032.1	ST3GAL2	0.022735	0.610613
	AC000032.1	ST3GAL3	0.103624	0.0199737
	AC000032.1	ST3GAL4	-0.0762932	0.0870776
	AC000032.1	ST3GAL5	0.0167704	0.707225
	AC000032.1	ST3GAL6	0.12207	0.00607082
	AC000032.1	ST6GAL1	-0.0150893	0.735414
	AC000032.1	ST6GAL2	-0.0566498	0.20421
	AC000032.1	ST6GALNAC1	0.0448112	0.315371
	AC000032.1	ST6GALNAC2	-0.00158847	0.971623
	AC000032.1	ST6GALNAC3	0.0649304	0.145503
	AC000032.1	ST6GALNAC4	-0.0121812	0.785008
	AC000032.1	ST6GALNAC5	0.0591276	0.18508
	AC000032.1	ST6GALNAC6	0.124573	0.00510042
	AC000032.1	ST8SIA1	0.0654431	0.142344
	AC000032.1	ST8SIA2	-0.0311	0.486035
	AC000032.1	ST8SIA3	0.0605207	0.174922
	AC000032.1	ST8SIA4	-0.0233474	0.601032
	AC000032.1	ST8SIA5	0.00852587	0.848578
	AC000032.1	ST8SIA6	0.0619565	0.164893
	AC000036.1	ABCA2	-0.0406569	0.362372
	AC000036.1	ACAN	0.00924098	0.83605
	AC000036.1	ADIPOQ	-0.00737517	0.868815
	AC000036.1	AGRN	0.0633476	0.155594
	AC000036.1	B3GALT4	0.0115289	0.796262
	AC000036.1	B3GNT2	0.0481062	0.281068
	AC000036.1	B3GNT3	0.0125965	0.777867
	AC000036.1	B3GNT4	-0.0267234	0.54947
	AC000036.1	B3GNT6	-0.0574756	0.197682
	AC000036.1	B3GNT7	0.0416067	0.351258
	AC000036.1	B4GALNT1	-0.0070058	0.875331
	AC000036.1	B4GALT1	0.0648431	0.146046
	AC000036.1	B4GALT2	0.0475878	0.28629
	AC000036.1	B4GALT3	0.020901	0.639704
	AC000036.1	B4GALT4	0.0953853	0.0322771
	AC000036.1	B4GALT5	0.0751431	0.0919592
	AC000036.1	B4GALT6	0.0211883	0.635109
	AC000036.1	B4GAT1	0.125866	0.00465578
	AC000036.1	C1GALT1	0.0671247	0.13235
	AC000036.1	C1GALT1C1	0.044025	0.323945
	AC000036.1	C20orf173	-0.000241534	0.995684
	AC000036.1	CD22	-0.0180824	0.685497
	AC000036.1	CD33	-0.0371137	0.405737
	AC000036.1	CHST1	-0.0142044	0.750401
	AC000036.1	CHST2	0.0658786	0.139702
	AC000036.1	CHST5	-0.0231723	0.603765
	AC000036.1	CHST6	0.0512628	0.250661
	AC000036.1	CLIP3	0.0458812	0.303943
	AC000036.1	CLN6	0.213237	1.35894e-06
	AC000036.1	CMAS	0.0737875	0.0979918
	AC000036.1	CTSA	0.0749617	0.0927487
	AC000036.1	EPDR1	-0.0845472	0.057859
	AC000036.1	FCN1	-0.00484367	0.913622
	AC000036.1	FMOD	-0.032154	0.471371
	AC000036.1	GALNS	0.153656	0.000537005
	AC000036.1	GALNT1	-0.0120531	0.787214
	AC000036.1	GALNT10	-0.0543256	0.223422
	AC000036.1	GALNT11	0.03495	0.433677
	AC000036.1	GALNT12	-0.0313404	0.482669
	AC000036.1	GALNT13	0.0360997	0.418695
	AC000036.1	GALNT14	-0.00915313	0.837587
	AC000036.1	GALNT15	-0.0558727	0.210496
	AC000036.1	GALNT16	0.161661	0.000268149
	AC000036.1	GALNT17	-0.0285403	0.522648
	AC000036.1	GALNT18	-0.0288916	0.517541
	AC000036.1	GALNT2	0.0129728	0.771413
	AC000036.1	GALNT3	-0.00379935	0.932195
	AC000036.1	GALNT4	0.0304916	0.49461
	AC000036.1	GALNT5	-0.0529159	0.235685
	AC000036.1	GALNT6	0.00809099	0.856215
	AC000036.1	GALNT7	-0.0790621	0.0761773
	AC000036.1	GALNT8	0.128845	0.00376191
	AC000036.1	GALNT9	-0.0273369	0.540337
	AC000036.1	GALNTL5	0.0826444	0.0637496
	AC000036.1	GALNTL6	-0.0274881	0.538099
	AC000036.1	GCNT1	0.0957749	0.0315754
	AC000036.1	GCNT3	-0.00632075	0.887436
	AC000036.1	GCNT4	-0.00323102	0.942318
	AC000036.1	GLB1	0.0260667	0.559327
	AC000036.1	GM2A	0.0451737	0.311468
	AC000036.1	GNE	0.146455	0.000975341
	AC000036.1	GNS	0.120854	0.00659965
	AC000036.1	HEXA	-0.00230729	0.958792
	AC000036.1	HEXB	0.0320178	0.473253
	AC000036.1	ITGB8	-0.0546871	0.220352
	AC000036.1	KERA	-0.0335588	0.452211
	AC000036.1	LUM	-0.0604758	0.175243
	AC000036.1	MAG	0.0595141	0.182219
	AC000036.1	NANP	0.205478	3.29958e-06
	AC000036.1	NANS	0.0620976	0.163932
	AC000036.1	NEU1	0.0940546	0.0347759
	AC000036.1	NEU2	0.0758362	0.0889915
	AC000036.1	NEU3	0.0790921	0.0760657
	AC000036.1	NEU4	0.00415122	0.925932
	AC000036.1	NPL	0.0260298	0.559883
	AC000036.1	OGN	-0.0159117	0.721577
	AC000036.1	OMD	-0.0605555	0.174674
	AC000036.1	PRELP	-0.0517044	0.246597
	AC000036.1	PSAP	0.00504692	0.910013
	AC000036.1	RTN4R	0.194359	1.11031e-05
	AC000036.1	SELE	0.0519572	0.244291
	AC000036.1	SELP	-0.0240611	0.589951
	AC000036.1	SIGLEC10	-0.0601568	0.177535
	AC000036.1	SIGLEC11	-0.0221041	0.620556
	AC000036.1	SIGLEC12	-0.0220202	0.621882
	AC000036.1	SIGLEC14	0.0292301	0.512644
	AC000036.1	SIGLEC16	-0.0122167	0.784397
	AC000036.1	SIGLEC5	0.0676386	0.129406
	AC000036.1	SIGLEC6	0.104168	0.0193289
	AC000036.1	SIGLEC7	0.0233711	0.600661
	AC000036.1	SIGLEC8	-0.0473471	0.288738
	AC000036.1	SIGLEC9	-0.011008	0.805278
	AC000036.1	SIGLECL1	-0.0147005	0.741986
	AC000036.1	SLC17A1	-0.000767088	0.986294
	AC000036.1	SLC17A2	-0.00427082	0.923805
	AC000036.1	SLC17A3	-0.0011961	0.978631
	AC000036.1	SLC17A4	0.0188725	0.672535
	AC000036.1	SLC17A5	0.199327	6.51074e-06
	AC000036.1	SLC35A1	0.0231463	0.604171
	AC000036.1	SLC35D2	-0.00182499	0.9674
	AC000036.1	ST3GAL1	-0.0603866	0.175881
	AC000036.1	ST3GAL2	0.00553022	0.901437
	AC000036.1	ST3GAL3	-0.0317697	0.47669
	AC000036.1	ST3GAL4	0.159107	0.000335855
	AC000036.1	ST3GAL5	-0.0772125	0.0833274
	AC000036.1	ST3GAL6	-0.0288713	0.517836
	AC000036.1	ST6GAL1	0.0915674	0.039889
	AC000036.1	ST6GAL2	0.00517743	0.907696
	AC000036.1	ST6GALNAC1	0.0658705	0.13975
	AC000036.1	ST6GALNAC2	-0.00672771	0.880241
	AC000036.1	ST6GALNAC3	0.308323	1.46449e-12
	AC000036.1	ST6GALNAC4	-0.0712241	0.110258
	AC000036.1	ST6GALNAC5	-0.03622	0.417144
	AC000036.1	ST6GALNAC6	-0.0406605	0.362328
	AC000036.1	ST8SIA1	0.0103422	0.816841
	AC000036.1	ST8SIA2	-0.0088205	0.843411
	AC000036.1	ST8SIA3	0.0335573	0.452231
	AC000036.1	ST8SIA4	-0.0392449	0.379295
	AC000036.1	ST8SIA5	0.0288019	0.518844
	AC000036.1	ST8SIA6	0.0501367	0.261235
	AC000050.2	ABCA2	0.246898	1.9513e-08
	AC000050.2	ACAN	0.147172	0.000920179
	AC000050.2	ADIPOQ	0.0317627	0.476787
	AC000050.2	AGRN	0.127173	0.00424242
	AC000050.2	B3GALT4	0.0319754	0.473839
	AC000050.2	B3GNT2	0.118181	0.00790988
	AC000050.2	B3GNT3	-0.0665642	0.135619
	AC000050.2	B3GNT4	-0.055034	0.217435
	AC000050.2	B3GNT6	-0.0186141	0.676763
	AC000050.2	B3GNT7	-0.00368348	0.934258
	AC000050.2	B4GALNT1	-0.00879552	0.843849
	AC000050.2	B4GALT1	-0.00729586	0.870214
	AC000050.2	B4GALT2	-0.0540608	0.22569
	AC000050.2	B4GALT3	-0.0357684	0.422981
	AC000050.2	B4GALT4	-0.0178382	0.689523
	AC000050.2	B4GALT5	0.0370568	0.406458
	AC000050.2	B4GALT6	0.0355324	0.426049
	AC000050.2	B4GAT1	0.182651	3.70617e-05
	AC000050.2	C1GALT1	-0.0716612	0.108085
	AC000050.2	C1GALT1C1	-0.0871006	0.0506699
	AC000050.2	C20orf173	0.0958306	0.031476
	AC000050.2	CD22	0.303938	3.12329e-12
	AC000050.2	CD33	0.227289	2.50114e-07
	AC000050.2	CHST1	0.0677462	0.128796
	AC000050.2	CHST2	0.0415421	0.352007
	AC000050.2	CHST5	0.0279779	0.530879
	AC000050.2	CHST6	0.0338362	0.44848
	AC000050.2	CLIP3	0.0580697	0.19308
	AC000050.2	CLN6	0.0715541	0.108614
	AC000050.2	CMAS	-0.0365667	0.412697
	AC000050.2	CTSA	0.027366	0.539906
	AC000050.2	EPDR1	0.0539597	0.226561
	AC000050.2	FCN1	0.129397	0.00361433
	AC000050.2	FMOD	0.105593	0.0177255
	AC000050.2	GALNS	0.141291	0.00147238
	AC000050.2	GALNT1	0.0370957	0.405965
	AC000050.2	GALNT10	0.0823515	0.0646985
	AC000050.2	GALNT11	0.0836096	0.0607026
	AC000050.2	GALNT12	0.0887943	0.0463256
	AC000050.2	GALNT13	0.00495353	0.911671
	AC000050.2	GALNT14	-0.0182605	0.682566
	AC000050.2	GALNT15	0.155076	0.000475919
	AC000050.2	GALNT16	0.116823	0.00866084
	AC000050.2	GALNT17	0.104563	0.0188721
	AC000050.2	GALNT18	0.265915	1.3239e-09
	AC000050.2	GALNT2	0.0859087	0.0539271
	AC000050.2	GALNT3	-0.029862	0.503569
	AC000050.2	GALNT4	0.0214548	0.630858
	AC000050.2	GALNT5	0.0913724	0.0403155
	AC000050.2	GALNT6	0.0567588	0.20334
	AC000050.2	GALNT7	0.0164093	0.713248
	AC000050.2	GALNT8	-0.0034939	0.937635
	AC000050.2	GALNT9	0.0298586	0.503618
	AC000050.2	GALNTL5	-0.0623202	0.162423
	AC000050.2	GALNTL6	0.0291507	0.513792
	AC000050.2	GCNT1	0.0219846	0.622446
	AC000050.2	GCNT3	-0.0112233	0.801548
	AC000050.2	GCNT4	0.0390534	0.381627
	AC000050.2	GLB1	0.0603534	0.176119
	AC000050.2	GM2A	0.180967	4.38141e-05
	AC000050.2	GNE	0.00439415	0.921611
	AC000050.2	GNS	0.0749187	0.0929366
	AC000050.2	HEXA	0.034507	0.43953
	AC000050.2	HEXB	0.0400129	0.37003
	AC000050.2	ITGB8	0.0661636	0.137993
	AC000050.2	KERA	0.00552226	0.901579
	AC000050.2	LUM	0.0910446	0.041041
	AC000050.2	MAG	0.0237357	0.594992
	AC000050.2	NANP	-0.0834998	0.061043
	AC000050.2	NANS	-0.0712894	0.109931
	AC000050.2	NEU1	-0.118527	0.00772833
	AC000050.2	NEU2	0.072782	0.102667
	AC000050.2	NEU3	0.150868	0.000678695
	AC000050.2	NEU4	-0.0138609	0.756242
	AC000050.2	NPL	0.257049	4.7677e-09
	AC000050.2	OGN	0.106932	0.0163261
	AC000050.2	OMD	0.0048175	0.914087
	AC000050.2	PRELP	0.226454	2.77459e-07
	AC000050.2	PSAP	0.24688	1.95604e-08
	AC000050.2	RTN4R	0.114442	0.0101318
	AC000050.2	SELE	0.158118	0.000366142
	AC000050.2	SELP	0.469932	4.73308e-29
	AC000050.2	SIGLEC10	0.136623	0.00211219
	AC000050.2	SIGLEC11	0.222645	4.43014e-07
	AC000050.2	SIGLEC12	0.119725	0.0071273
	AC000050.2	SIGLEC14	0.256155	5.41109e-09
	AC000050.2	SIGLEC16	0.151293	0.000655105
	AC000050.2	SIGLEC5	0.0851538	0.0560788
	AC000050.2	SIGLEC6	0.0120865	0.786639
	AC000050.2	SIGLEC7	0.253695	7.64737e-09
	AC000050.2	SIGLEC8	0.180049	4.79673e-05
	AC000050.2	SIGLEC9	0.232049	1.37434e-07
	AC000050.2	SIGLECL1	0.0224224	0.61553
	AC000050.2	SLC17A1	-0.0290267	0.515585
	AC000050.2	SLC17A2	-0.00668351	0.881022
	AC000050.2	SLC17A3	-0.00171035	0.969447
	AC000050.2	SLC17A4	-0.0429148	0.336308
	AC000050.2	SLC17A5	0.00521785	0.906979
	AC000050.2	SLC35A1	-0.0339165	0.447404
	AC000050.2	SLC35D2	-0.0460668	0.30199
	AC000050.2	ST3GAL1	0.0574203	0.198114
	AC000050.2	ST3GAL2	0.271532	5.73451e-10
	AC000050.2	ST3GAL3	0.0902549	0.0428344
	AC000050.2	ST3GAL4	-0.0303176	0.497077
	AC000050.2	ST3GAL5	0.0622926	0.162609
	AC000050.2	ST3GAL6	0.0688674	0.122573
	AC000050.2	ST6GAL1	0.134958	0.00239605
	AC000050.2	ST6GAL2	0.092128	0.0386841
	AC000050.2	ST6GALNAC1	-0.0153625	0.730807
	AC000050.2	ST6GALNAC2	0.109171	0.0142011
	AC000050.2	ST6GALNAC3	0.120755	0.00664481
	AC000050.2	ST6GALNAC4	0.0132796	0.766162
	AC000050.2	ST6GALNAC5	0.0790921	0.0760659
	AC000050.2	ST6GALNAC6	0.118721	0.0076281
	AC000050.2	ST8SIA1	0.06739	0.130823
	AC000050.2	ST8SIA2	-0.0347769	0.435958
	AC000050.2	ST8SIA3	-0.0233681	0.600709
	AC000050.2	ST8SIA4	0.0200386	0.653581
	AC000050.2	ST8SIA5	-0.0331147	0.45822
	AC000050.2	ST8SIA6	0.320687	1.61577e-13
	AC000058.1	ABCA2	0.0751435	0.0919575
	AC000058.1	ACAN	0.0250162	0.575271
	AC000058.1	ADIPOQ	0.0270951	0.543927
	AC000058.1	AGRN	0.0310053	0.487365
	AC000058.1	B3GALT4	-0.00566202	0.899101
	AC000058.1	B3GNT2	0.00112414	0.979916
	AC000058.1	B3GNT3	-0.0514151	0.249254
	AC000058.1	B3GNT4	-0.0616765	0.166815
	AC000058.1	B3GNT6	-0.0139942	0.753973
	AC000058.1	B3GNT7	0.0440539	0.323627
	AC000058.1	B4GALNT1	-0.0289962	0.516026
	AC000058.1	B4GALT1	-0.0694578	0.119391
	AC000058.1	B4GALT2	-0.0296503	0.5066
	AC000058.1	B4GALT3	-0.0619427	0.164988
	AC000058.1	B4GALT4	-0.00927124	0.835521
	AC000058.1	B4GALT5	-0.0029833	0.946734
	AC000058.1	B4GALT6	-0.0335652	0.452124
	AC000058.1	B4GAT1	-0.00346441	0.93816
	AC000058.1	C1GALT1	-0.0291172	0.514276
	AC000058.1	C1GALT1C1	-0.0131286	0.768745
	AC000058.1	C20orf173	0.139341	0.00171417
	AC000058.1	CD22	0.0742918	0.0957119
	AC000058.1	CD33	-0.0164025	0.713361
	AC000058.1	CHST1	-0.0268174	0.548065
	AC000058.1	CHST2	0.0525045	0.239352
	AC000058.1	CHST5	0.00574433	0.897642
	AC000058.1	CHST6	0.0719452	0.106691
	AC000058.1	CLIP3	0.0527723	0.236961
	AC000058.1	CLN6	-0.0143992	0.747093
	AC000058.1	CMAS	-0.0281744	0.527995
	AC000058.1	CTSA	-0.000355369	0.99365
	AC000058.1	EPDR1	-0.0276883	0.535142
	AC000058.1	FCN1	0.0689603	0.122068
	AC000058.1	FMOD	0.0618681	0.165498
	AC000058.1	GALNS	0.0428807	0.336692
	AC000058.1	GALNT1	-0.0356646	0.424329
	AC000058.1	GALNT10	0.0446458	0.317162
	AC000058.1	GALNT11	0.0427543	0.33812
	AC000058.1	GALNT12	-0.0133805	0.764437
	AC000058.1	GALNT13	-0.0021132	0.962255
	AC000058.1	GALNT14	-0.0486798	0.275365
	AC000058.1	GALNT15	0.0376292	0.399243
	AC000058.1	GALNT16	0.0646428	0.147299
	AC000058.1	GALNT17	0.036103	0.418653
	AC000058.1	GALNT18	0.105329	0.0180136
	AC000058.1	GALNT2	-0.0326424	0.46466
	AC000058.1	GALNT3	-0.0262261	0.556926
	AC000058.1	GALNT4	0.0446995	0.31658
	AC000058.1	GALNT5	-0.000955004	0.982937
	AC000058.1	GALNT6	0.0604646	0.175323
	AC000058.1	GALNT7	-0.0355403	0.425947
	AC000058.1	GALNT8	-0.0210684	0.637026
	AC000058.1	GALNT9	0.0224651	0.614857
	AC000058.1	GALNTL5	0.0055789	0.900574
	AC000058.1	GALNTL6	-0.0415386	0.352047
	AC000058.1	GCNT1	0.0381367	0.39291
	AC000058.1	GCNT3	-0.0619967	0.164619
	AC000058.1	GCNT4	0.0589145	0.186672
	AC000058.1	GLB1	-0.0859024	0.0539449
	AC000058.1	GM2A	0.000182559	0.996738
	AC000058.1	GNE	0.0473466	0.288742
	AC000058.1	GNS	-0.00960838	0.829629
	AC000058.1	HEXA	-0.0382617	0.391359
	AC000058.1	HEXB	-0.0635241	0.154444
	AC000058.1	ITGB8	0.0245906	0.581792
	AC000058.1	KERA	0.0191459	0.668072
	AC000058.1	LUM	-0.0403912	0.365519
	AC000058.1	MAG	0.0385165	0.388211
	AC000058.1	NANP	0.00242265	0.956733
	AC000058.1	NANS	-0.0330174	0.459542
	AC000058.1	NEU1	-0.0765472	0.0860278
	AC000058.1	NEU2	-0.00747044	0.867137
	AC000058.1	NEU3	0.0815247	0.0674408
	AC000058.1	NEU4	-0.0338524	0.448262
	AC000058.1	NPL	-0.000619196	0.988937
	AC000058.1	OGN	0.0630003	0.157878
	AC000058.1	OMD	-0.0115765	0.795438
	AC000058.1	PRELP	-0.0291435	0.513895
	AC000058.1	PSAP	-0.0277785	0.533812
	AC000058.1	RTN4R	-0.015166	0.73412
	AC000058.1	SELE	-0.0154918	0.72863
	AC000058.1	SELP	0.151685	0.000633958
	AC000058.1	SIGLEC10	0.0173041	0.698356
	AC000058.1	SIGLEC11	0.000747231	0.986649
	AC000058.1	SIGLEC12	-0.0529105	0.235734
	AC000058.1	SIGLEC14	-0.00249894	0.955372
	AC000058.1	SIGLEC16	0.00461015	0.917772
	AC000058.1	SIGLEC5	-0.000313147	0.994405
	AC000058.1	SIGLEC6	-0.00166304	0.970292
	AC000058.1	SIGLEC7	-0.0297102	0.505742
	AC000058.1	SIGLEC8	-0.00424323	0.924296
	AC000058.1	SIGLEC9	-0.0173725	0.697223
	AC000058.1	SIGLECL1	0.0335755	0.451985
	AC000058.1	SLC17A1	-0.032401	0.467971
	AC000058.1	SLC17A2	-0.0350921	0.431808
	AC000058.1	SLC17A3	0.0261675	0.557808
	AC000058.1	SLC17A4	-0.0176972	0.69185
	AC000058.1	SLC17A5	-0.068688	0.123552
	AC000058.1	SLC35A1	-0.0141727	0.750938
	AC000058.1	SLC35D2	-0.00301388	0.946189
	AC000058.1	ST3GAL1	0.0137955	0.757357
	AC000058.1	ST3GAL2	0.141236	0.00147879
	AC000058.1	ST3GAL3	0.12747	0.00415306
	AC000058.1	ST3GAL4	-0.0686779	0.123608
	AC000058.1	ST3GAL5	-0.0198678	0.656344
	AC000058.1	ST3GAL6	0.0407622	0.361129
	AC000058.1	ST6GAL1	-0.00505489	0.909871
	AC000058.1	ST6GAL2	-0.0351608	0.430907
	AC000058.1	ST6GALNAC1	-0.0144449	0.746317
	AC000058.1	ST6GALNAC2	0.0694003	0.119698
	AC000058.1	ST6GALNAC3	0.0450746	0.312532
	AC000058.1	ST6GALNAC4	-0.0366749	0.411315
	AC000058.1	ST6GALNAC5	-0.0185298	0.678145
	AC000058.1	ST6GALNAC6	0.0709755	0.111509
	AC000058.1	ST8SIA1	0.0962924	0.0306631
	AC000058.1	ST8SIA2	0.0705456	0.113699
	AC000058.1	ST8SIA3	0.0380866	0.393532
	AC000058.1	ST8SIA4	0.0297058	0.505805
	AC000058.1	ST8SIA5	0.00347137	0.938036
	AC000058.1	ST8SIA6	0.0747221	0.0937999
	AC000061.1	ABCA2	-0.0287374	0.519781
	AC000061.1	ACAN	-0.00657269	0.882981
	AC000061.1	ADIPOQ	-0.00646496	0.884885
	AC000061.1	AGRN	0.0319501	0.474189
	AC000061.1	B3GALT4	0.0101452	0.820269
	AC000061.1	B3GNT2	-0.0251691	0.572937
	AC000061.1	B3GNT3	-0.0231926	0.603448
	AC000061.1	B3GNT4	-0.00197129	0.964788
	AC000061.1	B3GNT6	-0.0194105	0.663764
	AC000061.1	B3GNT7	-0.0289952	0.516041
	AC000061.1	B4GALNT1	0.133134	0.0027466
	AC000061.1	B4GALT1	-0.00680702	0.87884
	AC000061.1	B4GALT2	-0.0163586	0.714094
	AC000061.1	B4GALT3	0.0473979	0.288219
	AC000061.1	B4GALT4	-0.0152233	0.733153
	AC000061.1	B4GALT5	0.0257367	0.564312
	AC000061.1	B4GALT6	-0.0105854	0.812612
	AC000061.1	B4GAT1	-0.0029713	0.946948
	AC000061.1	C1GALT1	-0.00655938	0.883216
	AC000061.1	C1GALT1C1	0.047394	0.28826
	AC000061.1	C20orf173	0.0220779	0.620969
	AC000061.1	CD22	0.00382964	0.931656
	AC000061.1	CD33	0.0288879	0.517596
	AC000061.1	CHST1	-0.00767268	0.863574
	AC000061.1	CHST2	-0.0200793	0.652924
	AC000061.1	CHST5	-0.0131228	0.768844
	AC000061.1	CHST6	0.0382641	0.39133
	AC000061.1	CLIP3	0.0338593	0.44817
	AC000061.1	CLN6	0.0378526	0.396447
	AC000061.1	CMAS	0.185827	2.69191e-05
	AC000061.1	CTSA	0.0956007	0.0318876
	AC000061.1	EPDR1	-0.0267577	0.548957
	AC000061.1	FCN1	-0.013648	0.759871
	AC000061.1	FMOD	0.0103915	0.815981
	AC000061.1	GALNS	0.033121	0.458135
	AC000061.1	GALNT1	-0.0375628	0.400076
	AC000061.1	GALNT10	0.0230651	0.605439
	AC000061.1	GALNT11	0.0345959	0.438352
	AC000061.1	GALNT12	-0.0307004	0.491658
	AC000061.1	GALNT13	-0.0200384	0.653584
	AC000061.1	GALNT14	0.0409528	0.358886
	AC000061.1	GALNT15	-0.00303422	0.945826
	AC000061.1	GALNT16	0.00401618	0.928335
	AC000061.1	GALNT17	-0.0192299	0.666702
	AC000061.1	GALNT18	-0.0414399	0.353194
	AC000061.1	GALNT2	0.0190688	0.66933
	AC000061.1	GALNT3	-0.0457814	0.304997
	AC000061.1	GALNT4	-0.0138785	0.755942
	AC000061.1	GALNT5	-0.0222904	0.617613
	AC000061.1	GALNT6	0.0394216	0.377151
	AC000061.1	GALNT7	-0.00402894	0.928108
	AC000061.1	GALNT8	-0.0074765	0.86703
	AC000061.1	GALNT9	-0.004802	0.914363
	AC000061.1	GALNTL5	0.0138008	0.757266
	AC000061.1	GALNTL6	-0.0195166	0.662038
	AC000061.1	GCNT1	0.0582179	0.191944
	AC000061.1	GCNT3	0.055727	0.21169
	AC000061.1	GCNT4	-0.0154204	0.729834
	AC000061.1	GLB1	-0.0140286	0.753388
	AC000061.1	GM2A	0.0163126	0.714863
	AC000061.1	GNE	-0.0126867	0.776318
	AC000061.1	GNS	0.0231823	0.603609
	AC000061.1	HEXA	-0.00822794	0.853809
	AC000061.1	HEXB	-0.00621202	0.88936
	AC000061.1	ITGB8	0.00330217	0.94105
	AC000061.1	KERA	-0.0190522	0.6696
	AC000061.1	LUM	-0.0385256	0.388099
	AC000061.1	MAG	-0.0187024	0.675318
	AC000061.1	NANP	-0.0116141	0.794789
	AC000061.1	NANS	-0.00267326	0.952263
	AC000061.1	NEU1	0.0178375	0.689534
	AC000061.1	NEU2	0.0127109	0.775903
	AC000061.1	NEU3	-0.00154238	0.972446
	AC000061.1	NEU4	-0.00606225	0.892011
	AC000061.1	NPL	0.0530881	0.234163
	AC000061.1	OGN	-0.00787421	0.860027
	AC000061.1	OMD	-0.0247537	0.579289
	AC000061.1	PRELP	-0.0425248	0.340722
	AC000061.1	PSAP	0.0764697	0.086347
	AC000061.1	RTN4R	-0.00899122	0.840421
	AC000061.1	SELE	0.0171907	0.700237
	AC000061.1	SELP	-0.0210123	0.637922
	AC000061.1	SIGLEC10	0.0988845	0.0264268
	AC000061.1	SIGLEC11	0.0586283	0.188825
	AC000061.1	SIGLEC12	-0.0330394	0.459244
	AC000061.1	SIGLEC14	0.0701043	0.115982
	AC000061.1	SIGLEC16	-0.0107662	0.809472
	AC000061.1	SIGLEC5	0.0177705	0.690639
	AC000061.1	SIGLEC6	-0.00644848	0.885177
	AC000061.1	SIGLEC7	0.0484793	0.277349
	AC000061.1	SIGLEC8	0.0586931	0.188336
	AC000061.1	SIGLEC9	0.0605103	0.174997
	AC000061.1	SIGLECL1	-0.0167483	0.707593
	AC000061.1	SLC17A1	-0.00852881	0.848526
	AC000061.1	SLC17A2	-0.0078267	0.860863
	AC000061.1	SLC17A3	-0.00987235	0.825023
	AC000061.1	SLC17A4	0.000917755	0.983603
	AC000061.1	SLC17A5	-0.0501605	0.261008
	AC000061.1	SLC35A1	-0.0287166	0.520082
	AC000061.1	SLC35D2	-0.0188563	0.672799
	AC000061.1	ST3GAL1	0.026706	0.549729
	AC000061.1	ST3GAL2	0.0984627	0.0270796
	AC000061.1	ST3GAL3	-0.0082129	0.854073
	AC000061.1	ST3GAL4	-0.0282465	0.52694
	AC000061.1	ST3GAL5	-0.0355384	0.425971
	AC000061.1	ST3GAL6	0.0277213	0.534655
	AC000061.1	ST6GAL1	0.0037891	0.932377
	AC000061.1	ST6GAL2	-0.0264197	0.554017
	AC000061.1	ST6GALNAC1	-0.00791304	0.859344
	AC000061.1	ST6GALNAC2	-0.0359889	0.420126
	AC000061.1	ST6GALNAC3	-0.00898134	0.840594
	AC000061.1	ST6GALNAC4	-0.0488125	0.274057
	AC000061.1	ST6GALNAC5	-0.0164082	0.713266
	AC000061.1	ST6GALNAC6	-0.0201293	0.652116
	AC000061.1	ST8SIA1	0.223518	3.98244e-07
	AC000061.1	ST8SIA2	-0.0035668	0.936336
	AC000061.1	ST8SIA3	-0.00709816	0.873701
	AC000061.1	ST8SIA4	0.297021	1.00539e-11
	AC000061.1	ST8SIA5	0.00433572	0.922651
	AC000061.1	ST8SIA6	-0.0310402	0.486875
	AC000065.1	ABCA2	-0.0685803	0.124144
	AC000065.1	ACAN	-0.0163824	0.713697
	AC000065.1	ADIPOQ	0.0228544	0.60874
	AC000065.1	AGRN	-0.02977	0.504884
	AC000065.1	B3GALT4	-0.0303887	0.496069
	AC000065.1	B3GNT2	0.0481897	0.280232
	AC000065.1	B3GNT3	-0.0275914	0.536572
	AC000065.1	B3GNT4	-0.00883481	0.84316
	AC000065.1	B3GNT6	-0.011082	0.803996
	AC000065.1	B3GNT7	-0.0236842	0.595791
	AC000065.1	B4GALNT1	0.0733775	0.0998773
	AC000065.1	B4GALT1	-0.00395571	0.929412
	AC000065.1	B4GALT2	0.0184635	0.679232
	AC000065.1	B4GALT3	-0.0425646	0.34027
	AC000065.1	B4GALT4	0.0554144	0.214268
	AC000065.1	B4GALT5	0.154282	0.000509247
	AC000065.1	B4GALT6	0.108618	0.0147025
	AC000065.1	B4GAT1	-0.0520874	0.24311
	AC000065.1	C1GALT1	0.126813	0.0043529
	AC000065.1	C1GALT1C1	-0.0323536	0.468622
	AC000065.1	C20orf173	-0.00165412	0.970451
	AC000065.1	CD22	-0.0255878	0.566568
	AC000065.1	CD33	-0.0532644	0.23261
	AC000065.1	CHST1	-0.012713	0.775866
	AC000065.1	CHST2	-0.0385628	0.38764
	AC000065.1	CHST5	-0.00649415	0.884369
	AC000065.1	CHST6	0.089945	0.0435559
	AC000065.1	CLIP3	-0.00558872	0.9004
	AC000065.1	CLN6	-0.0162188	0.716433
	AC000065.1	CMAS	0.0410451	0.357803
	AC000065.1	CTSA	0.0897153	0.0440974
	AC000065.1	EPDR1	-0.0259804	0.560629
	AC000065.1	FCN1	-0.0129731	0.771408
	AC000065.1	FMOD	-0.0154018	0.730147
	AC000065.1	GALNS	0.003658	0.934712
	AC000065.1	GALNT1	0.19827	7.30139e-06
	AC000065.1	GALNT10	-0.0240157	0.590653
	AC000065.1	GALNT11	-0.0215715	0.629001
	AC000065.1	GALNT12	-0.00519265	0.907426
	AC000065.1	GALNT13	0.0259447	0.561167
	AC000065.1	GALNT14	0.0621289	0.163719
	AC000065.1	GALNT15	0.00262124	0.95319
	AC000065.1	GALNT16	0.00465282	0.917013
	AC000065.1	GALNT17	-0.0304246	0.49556
	AC000065.1	GALNT18	-0.00967789	0.828416
	AC000065.1	GALNT2	-0.0121572	0.785422
	AC000065.1	GALNT3	0.0383278	0.390542
	AC000065.1	GALNT4	0.0306307	0.492643
	AC000065.1	GALNT5	0.0686595	0.123709
	AC000065.1	GALNT6	0.03901	0.382157
	AC000065.1	GALNT7	0.0539671	0.226497
	AC000065.1	GALNT8	0.431071	3.18886e-24
	AC000065.1	GALNT9	0.00692242	0.876803
	AC000065.1	GALNTL5	-0.00418565	0.92532
	AC000065.1	GALNTL6	-0.0118693	0.790383
	AC000065.1	GCNT1	0.0457314	0.305526
	AC000065.1	GCNT3	-0.0173679	0.697299
	AC000065.1	GCNT4	0.0114012	0.79847
	AC000065.1	GLB1	-0.0718652	0.107082
	AC000065.1	GM2A	-0.033061	0.45895
	AC000065.1	GNE	0.0239914	0.591029
	AC000065.1	GNS	0.0365327	0.413132
	AC000065.1	HEXA	0.00364021	0.935028
	AC000065.1	HEXB	0.0188652	0.672654
	AC000065.1	ITGB8	0.0873809	0.0499285
	AC000065.1	KERA	-0.0201086	0.652449
	AC000065.1	LUM	-0.0360067	0.419895
	AC000065.1	MAG	0.00556131	0.900886
	AC000065.1	NANP	0.0573271	0.198845
	AC000065.1	NANS	-0.0437921	0.326514
	AC000065.1	NEU1	0.366917	1.65705e-17
	AC000065.1	NEU2	0.0160546	0.719182
	AC000065.1	NEU3	0.0706812	0.113004
	AC000065.1	NEU4	0.0291966	0.513129
	AC000065.1	NPL	0.0174625	0.695732
	AC000065.1	OGN	0.0125438	0.778773
	AC000065.1	OMD	-0.0148017	0.740273
	AC000065.1	PRELP	-0.0825269	0.0641289
	AC000065.1	PSAP	0.0167229	0.708016
[truncated: 1,046,576+ more rows]
