# Supplementary material for: The prognostic value of sialylation-related long non-coding RNAs in lung adenocarcinoma
Source: Sci Rep. 2024 Apr 17;14:8879. doi: 10.1038/s41598-024-59130-3 (PMC11024174; doi:10.1038/s41598-024-59130-3)
Supplement: Supplementary file 6 — Supplementary Information 6. [file 41598_2024_59130_MOESM6_ESM.xlsx]

## Sheet: Sheet1
Table S3. Pearson correlation coefficients between lncRNA and sialylation-related genes in GSE31210.
LncRNA	Sialylation-related genes	Correlation coefficient	P value
A1BG-AS1	ABCA2	0.0339517	0.611648
A1BG-AS1	ACAN	0.0429904	0.520223
A1BG-AS1	ADIPOQ	0.0781434	0.241989
A1BG-AS1	AGRN	-0.0262653	0.694517
A1BG-AS1	B3GALT4	0.122815	0.0653199
A1BG-AS1	B3GNT2	0.0766808	0.250942
A1BG-AS1	B3GNT3	-0.152811	0.0215604
A1BG-AS1	B3GNT4	0.0716578	0.283424
A1BG-AS1	B3GNT6	-0.0976723	0.143277
A1BG-AS1	B3GNT7	-0.0450571	0.500347
A1BG-AS1	B4GALNT1	0.116873	0.0795587
A1BG-AS1	B4GALT1	-0.0560848	0.4014
A1BG-AS1	B4GALT2	0.0905904	0.174745
A1BG-AS1	B4GALT3	0.0164633	0.805573
A1BG-AS1	B4GALT4	-0.00998135	0.881377
A1BG-AS1	B4GALT5	-0.104807	0.116137
A1BG-AS1	B4GALT6	0.0180191	0.787617
A1BG-AS1	C1GALT1	-0.0535705	0.42287
A1BG-AS1	C1GALT1C1	-0.049055	0.463064
A1BG-AS1	C20orf173	0.152789	0.0215793
A1BG-AS1	CD22	0.273346	3.09826e-05
A1BG-AS1	CD33	0.164544	0.0132556
A1BG-AS1	CHST1	-0.04951	0.45892
A1BG-AS1	CHST2	-0.00327421	0.96096
A1BG-AS1	CHST5	0.00944759	0.887677
A1BG-AS1	CHST6	-0.0500481	0.454047
A1BG-AS1	CLIP3	0.189043	0.00434542
A1BG-AS1	CLN6	-0.096999	0.146069
A1BG-AS1	CMAS	0.0846144	0.205065
A1BG-AS1	CTSA	0.00793635	0.905553
A1BG-AS1	EPDR1	0.125017	0.0606057
A1BG-AS1	FCN1	0.0665864	0.318974
A1BG-AS1	FMOD	0.0647964	0.332186
A1BG-AS1	GALNS	0.131432	0.0484419
A1BG-AS1	GALNT1	-0.106633	0.109882
A1BG-AS1	GALNT10	-0.113898	0.0875735
A1BG-AS1	GALNT11	0.0553582	0.407536
A1BG-AS1	GALNT12	-0.297535	5.32302e-06
A1BG-AS1	GALNT13	0.0117679	0.860345
A1BG-AS1	GALNT14	-0.0885217	0.18484
A1BG-AS1	GALNT15	0.158361	0.0171935
A1BG-AS1	GALNT16	0.14684	0.0272981
A1BG-AS1	GALNT18	0.0313986	0.638696
A1BG-AS1	GALNT2	-0.0671774	0.314688
A1BG-AS1	GALNT3	-0.0719067	0.281751
A1BG-AS1	GALNT4	-0.167221	0.0118127
A1BG-AS1	GALNT5	-0.153534	0.0209415
A1BG-AS1	GALNT6	-0.0211195	0.752176
A1BG-AS1	GALNT7	-0.342336	1.30426e-07
A1BG-AS1	GALNT8	0.0319339	0.632984
A1BG-AS1	GALNT9	0.0703186	0.292542
A1BG-AS1	GALNTL5	0.0795005	0.233884
A1BG-AS1	GALNTL6	0.0681966	0.307386
A1BG-AS1	GCNT1	-0.0656634	0.325743
A1BG-AS1	GCNT3	-0.174698	0.00848864
A1BG-AS1	GCNT4	0.0583514	0.382612
A1BG-AS1	GLB1	-0.16597	0.0124688
A1BG-AS1	GM2A	0.149648	0.024454
A1BG-AS1	GNE	0.0130031	0.84586
A1BG-AS1	GNS	0.0773519	0.246806
A1BG-AS1	HEXA	0.214771	0.00115893
A1BG-AS1	HEXB	0.0282537	0.672678
A1BG-AS1	ITGB8	-0.0589316	0.37789
A1BG-AS1	KERA	0.116179	0.0813739
A1BG-AS1	LUM	0.228336	0.000541328
A1BG-AS1	MAG	0.014449	0.82897
A1BG-AS1	NANP	-0.15999	0.0160677
A1BG-AS1	NANS	0.00811077	0.903487
A1BG-AS1	NEU1	0.0443507	0.507096
A1BG-AS1	NEU2	0.0714525	0.284809
A1BG-AS1	NEU3	0.0940776	0.158663
A1BG-AS1	NEU4	0.0260902	0.696453
A1BG-AS1	NPL	0.29536	6.27858e-06
A1BG-AS1	OGN	0.113203	0.0895389
A1BG-AS1	OMD	0.0936747	0.160462
A1BG-AS1	PRELP	0.118918	0.074399
A1BG-AS1	PSAP	0.021978	0.742452
A1BG-AS1	RTN4R	0.0795546	0.233565
A1BG-AS1	SELE	0.106639	0.109865
A1BG-AS1	SELP	0.128524	0.0536774
A1BG-AS1	SIGLEC10	0.123075	0.064749
A1BG-AS1	SIGLEC11	0.0878821	0.188047
A1BG-AS1	SIGLEC16	0.139677	0.0358647
A1BG-AS1	SIGLEC5	0.0790933	0.236296
A1BG-AS1	SIGLEC6	0.0584652	0.381683
A1BG-AS1	SIGLEC7	0.148681	0.0254034
A1BG-AS1	SIGLEC8	0.0849552	0.203239
A1BG-AS1	SIGLEC9	0.0920567	0.167842
A1BG-AS1	SIGLECL1	0.0799113	0.231469
A1BG-AS1	SLC17A1	-0.0243629	0.71565
A1BG-AS1	SLC17A2	-0.101916	0.126606
A1BG-AS1	SLC17A3	0.0477047	0.475482
A1BG-AS1	SLC17A4	-0.00670663	0.920134
A1BG-AS1	SLC17A5	-0.104258	0.118072
A1BG-AS1	SLC35A1	-0.123363	0.0641198
A1BG-AS1	SLC35D2	0.0259735	0.697744
A1BG-AS1	ST3GAL1	-0.0603019	0.366881
A1BG-AS1	ST3GAL2	0.244703	0.000203263
A1BG-AS1	ST3GAL3	0.0666118	0.318789
A1BG-AS1	ST3GAL4	-0.0884379	0.185258
A1BG-AS1	ST3GAL5	0.00249941	0.970193
A1BG-AS1	ST3GAL6	0.0350802	0.599855
A1BG-AS1	ST6GAL1	0.141749	0.03318
A1BG-AS1	ST6GAL2	0.0100045	0.881104
A1BG-AS1	ST6GALNAC1	-0.191662	0.00382562
A1BG-AS1	ST6GALNAC2	-0.0822175	0.218236
A1BG-AS1	ST6GALNAC3	0.209722	0.00152094
A1BG-AS1	ST6GALNAC4	-0.0203513	0.760912
A1BG-AS1	ST6GALNAC5	0.155434	0.0193898
A1BG-AS1	ST6GALNAC6	0.129225	0.0523741
A1BG-AS1	ST8SIA1	0.313304	1.54435e-06
A1BG-AS1	ST8SIA2	-0.0199058	0.765993
A1BG-AS1	ST8SIA3	0.0188127	0.778501
A1BG-AS1	ST8SIA4	0.125687	0.0592286
A1BG-AS1	ST8SIA5	0.129617	0.0516561
A2M-AS1	ABCA2	0.219229	0.000906902
A2M-AS1	ACAN	0.113681	0.0881831
A2M-AS1	ADIPOQ	0.133887	0.0443606
A2M-AS1	AGRN	-0.128391	0.053928
A2M-AS1	B3GALT4	0.0638916	0.338995
A2M-AS1	B3GNT2	0.0145453	0.827847
A2M-AS1	B3GNT3	-0.379188	3.85514e-09
A2M-AS1	B3GNT4	-0.108619	0.103383
A2M-AS1	B3GNT6	-0.219574	0.000889686
A2M-AS1	B3GNT7	-0.0120983	0.856465
A2M-AS1	B4GALNT1	0.200182	0.00249982
A2M-AS1	B4GALT1	-0.270776	3.70065e-05
A2M-AS1	B4GALT2	-0.150637	0.0235151
A2M-AS1	B4GALT3	0.0233652	0.726822
A2M-AS1	B4GALT4	-0.244496	0.000205884
A2M-AS1	B4GALT5	-0.230279	0.000483615
A2M-AS1	B4GALT6	0.0836241	0.210435
A2M-AS1	C1GALT1	-0.206892	0.00176642
A2M-AS1	C1GALT1C1	-0.0871764	0.191631
A2M-AS1	C20orf173	0.00261955	0.968761
A2M-AS1	CD22	0.496263	1.87353e-15
A2M-AS1	CD33	0.241382	0.000249322
A2M-AS1	CHST1	-0.00898588	0.893133
A2M-AS1	CHST2	-0.0245187	0.713911
A2M-AS1	CHST5	-0.043257	0.517637
A2M-AS1	CHST6	0.0143293	0.830365
A2M-AS1	CLIP3	0.170467	0.0102496
A2M-AS1	CLN6	-0.184237	0.00546688
A2M-AS1	CMAS	0.0122253	0.854975
A2M-AS1	CTSA	-0.389277	1.3578e-09
A2M-AS1	EPDR1	0.0293344	0.660921
A2M-AS1	FCN1	0.209816	0.00151331
A2M-AS1	FMOD	0.292445	7.81672e-06
A2M-AS1	GALNS	0.173111	0.00911491
A2M-AS1	GALNT1	-0.201463	0.0023414
A2M-AS1	GALNT10	-0.0735763	0.270699
A2M-AS1	GALNT11	0.0518745	0.437724
A2M-AS1	GALNT12	-0.0872579	0.191215
A2M-AS1	GALNT13	0.0287041	0.667768
A2M-AS1	GALNT14	-0.135896	0.0412394
A2M-AS1	GALNT15	0.438403	4.95381e-12
A2M-AS1	GALNT16	0.338927	1.76694e-07
A2M-AS1	GALNT18	0.296211	5.88653e-06
A2M-AS1	GALNT2	-0.325433	5.67291e-07
A2M-AS1	GALNT3	-0.121271	0.0688014
A2M-AS1	GALNT4	-0.349569	6.76621e-08
A2M-AS1	GALNT5	-0.0820024	0.219447
A2M-AS1	GALNT6	-0.267032	4.77862e-05
A2M-AS1	GALNT7	-0.407765	1.82588e-10
A2M-AS1	GALNT8	0.0480628	0.472171
A2M-AS1	GALNT9	0.0526302	0.431069
A2M-AS1	GALNTL5	-0.11448	0.085957
A2M-AS1	GALNTL6	0.0731364	0.273582
A2M-AS1	GCNT1	-0.164492	0.0132849
A2M-AS1	GCNT3	-0.244524	0.000205519
A2M-AS1	GCNT4	0.0617994	0.35508
A2M-AS1	GLB1	-0.293299	7.33237e-06
A2M-AS1	GM2A	0.0025653	0.969408
A2M-AS1	GNE	0.0066217	0.921142
A2M-AS1	GNS	-0.182914	0.00581808
A2M-AS1	HEXA	0.312012	1.71376e-06
A2M-AS1	HEXB	-0.182992	0.00579684
A2M-AS1	ITGB8	-0.0277597	0.678079
A2M-AS1	KERA	0.229911	0.000494083
A2M-AS1	LUM	0.405367	2.38537e-10
A2M-AS1	MAG	0.087876	0.188077
A2M-AS1	NANP	-0.299433	4.60393e-06
A2M-AS1	NANS	0.120032	0.0717058
A2M-AS1	NEU1	-0.352401	5.20933e-08
A2M-AS1	NEU2	-0.00756587	0.909943
A2M-AS1	NEU3	-0.0505391	0.449626
A2M-AS1	NEU4	-0.00751597	0.910534
A2M-AS1	NPL	0.234284	0.000382172
A2M-AS1	OGN	0.490051	4.69618e-15
A2M-AS1	OMD	0.226493	0.000601917
A2M-AS1	PRELP	0.500646	9.68682e-16
A2M-AS1	PSAP	-0.180293	0.00657422
A2M-AS1	RTN4R	-0.040806	0.541662
A2M-AS1	SELE	0.327859	4.61876e-07
A2M-AS1	SELP	0.531209	7.41027e-18
A2M-AS1	SIGLEC10	-0.0206316	0.757722
A2M-AS1	SIGLEC11	0.0836872	0.21009
A2M-AS1	SIGLEC16	0.0963826	0.148661
A2M-AS1	SIGLEC5	-0.00569639	0.932133
A2M-AS1	SIGLEC6	0.508834	2.75331e-16
A2M-AS1	SIGLEC7	0.00179045	0.978645
A2M-AS1	SIGLEC8	0.0980706	0.141645
A2M-AS1	SIGLEC9	-0.15217	0.0221216
A2M-AS1	SIGLECL1	-0.026441	0.692577
A2M-AS1	SLC17A1	0.105106	0.115095
A2M-AS1	SLC17A2	-0.0646381	0.33337
A2M-AS1	SLC17A3	0.226567	0.000599361
A2M-AS1	SLC17A4	-0.00525412	0.937391
A2M-AS1	SLC17A5	-0.183187	0.00574399
A2M-AS1	SLC35A1	0.227634	0.000563725
A2M-AS1	SLC35D2	0.180742	0.00643882
A2M-AS1	ST3GAL1	0.105542	0.113589
A2M-AS1	ST3GAL2	0.30095	4.09667e-06
A2M-AS1	ST3GAL3	0.11128	0.0951527
A2M-AS1	ST3GAL4	-0.046297	0.488618
A2M-AS1	ST3GAL5	0.065378	0.327855
A2M-AS1	ST3GAL6	0.191352	0.00388403
A2M-AS1	ST6GAL1	0.0968885	0.146531
A2M-AS1	ST6GAL2	0.141761	0.0331648
A2M-AS1	ST6GALNAC1	-0.0425282	0.524723
A2M-AS1	ST6GALNAC2	0.0521405	0.435374
A2M-AS1	ST6GALNAC3	0.456578	4.88119e-13
A2M-AS1	ST6GALNAC4	-0.0305525	0.647768
A2M-AS1	ST6GALNAC5	0.225335	0.000643143
A2M-AS1	ST6GALNAC6	0.406464	2.11134e-10
A2M-AS1	ST8SIA1	0.585947	3.14398e-22
A2M-AS1	ST8SIA2	-0.100398	0.13239
A2M-AS1	ST8SIA3	0.00829436	0.901313
A2M-AS1	ST8SIA4	0.121469	0.0683478
A2M-AS1	ST8SIA5	0.104318	0.117859
ACTA2-AS1	ABCA2	0.119462	0.0730726
ACTA2-AS1	ACAN	0.160922	0.0154532
ACTA2-AS1	ADIPOQ	0.0391519	0.558183
ACTA2-AS1	AGRN	0.0974932	0.144016
ACTA2-AS1	B3GALT4	0.0397596	0.552086
ACTA2-AS1	B3GNT2	-0.107307	0.107643
ACTA2-AS1	B3GNT3	-0.0503318	0.451489
ACTA2-AS1	B3GNT4	0.0229817	0.731132
ACTA2-AS1	B3GNT6	-0.0278943	0.676606
ACTA2-AS1	B3GNT7	-0.123389	0.0640639
ACTA2-AS1	B4GALNT1	0.206214	0.00183038
ACTA2-AS1	B4GALT1	0.0527363	0.430139
ACTA2-AS1	B4GALT2	0.0469852	0.482172
ACTA2-AS1	B4GALT3	-0.0135805	0.839107
ACTA2-AS1	B4GALT4	-0.0241451	0.718084
ACTA2-AS1	B4GALT5	-0.0360691	0.589606
ACTA2-AS1	B4GALT6	0.0296479	0.657526
ACTA2-AS1	C1GALT1	-0.0239116	0.720697
ACTA2-AS1	C1GALT1C1	-0.0360233	0.590079
ACTA2-AS1	C20orf173	0.0576776	0.388141
ACTA2-AS1	CD22	0.105344	0.114273
ACTA2-AS1	CD33	0.102063	0.126059
ACTA2-AS1	CHST1	0.16906	0.010903
ACTA2-AS1	CHST2	0.00698923	0.916781
ACTA2-AS1	CHST5	-0.125804	0.0589895
ACTA2-AS1	CHST6	0.0327522	0.624293
ACTA2-AS1	CLIP3	0.0668955	0.316727
ACTA2-AS1	CLN6	0.0625129	0.349542
ACTA2-AS1	CMAS	-0.113829	0.0877674
ACTA2-AS1	CTSA	-0.103319	0.121441
ACTA2-AS1	EPDR1	-0.00526904	0.937214
ACTA2-AS1	FCN1	0.00371997	0.95565
ACTA2-AS1	FMOD	0.238858	0.000290649
ACTA2-AS1	GALNS	0.0539549	0.419546
ACTA2-AS1	GALNT1	0.0266251	0.690546
ACTA2-AS1	GALNT10	-0.0174188	0.794533
ACTA2-AS1	GALNT11	0.0415927	0.533891
ACTA2-AS1	GALNT12	0.0460421	0.491017
ACTA2-AS1	GALNT13	0.0909137	0.173205
ACTA2-AS1	GALNT14	-0.0761441	0.254284
ACTA2-AS1	GALNT15	0.289837	9.49009e-06
ACTA2-AS1	GALNT16	0.189328	0.0042858
ACTA2-AS1	GALNT18	0.149636	0.0244665
ACTA2-AS1	GALNT2	-0.0335441	0.615933
ACTA2-AS1	GALNT3	-0.0655468	0.326605
ACTA2-AS1	GALNT4	-0.101848	0.126862
ACTA2-AS1	GALNT5	-0.00251973	0.969951
ACTA2-AS1	GALNT6	-0.0653226	0.328265
ACTA2-AS1	GALNT7	-0.116034	0.0817553
ACTA2-AS1	GALNT8	-0.149845	0.0242647
ACTA2-AS1	GALNT9	-0.0535434	0.423105
ACTA2-AS1	GALNTL5	0.0379135	0.570709
ACTA2-AS1	GALNTL6	0.0541504	0.41786
ACTA2-AS1	GCNT1	-0.0368162	0.581917
ACTA2-AS1	GCNT3	-0.0175989	0.792456
ACTA2-AS1	GCNT4	0.166852	0.0120028
ACTA2-AS1	GLB1	-0.0951081	0.154131
ACTA2-AS1	GM2A	0.0413891	0.535897
ACTA2-AS1	GNE	-0.0600243	0.369095
ACTA2-AS1	GNS	-0.0315824	0.636732
ACTA2-AS1	HEXA	0.166361	0.0122604
ACTA2-AS1	HEXB	0.0134482	0.840652
ACTA2-AS1	ITGB8	0.160688	0.0156057
ACTA2-AS1	KERA	0.128617	0.0535029
ACTA2-AS1	LUM	0.250404	0.000142199
ACTA2-AS1	MAG	0.0601377	0.368189
ACTA2-AS1	NANP	-0.139842	0.0356441
ACTA2-AS1	NANS	0.0102582	0.878112
ACTA2-AS1	NEU1	-0.145986	0.0282172
ACTA2-AS1	NEU2	0.0654929	0.327004
ACTA2-AS1	NEU3	0.0709388	0.288295
ACTA2-AS1	NEU4	-0.00453253	0.945976
ACTA2-AS1	NPL	0.0941858	0.158182
ACTA2-AS1	OGN	0.186852	0.00482801
ACTA2-AS1	OMD	0.249684	0.00014883
ACTA2-AS1	PRELP	0.2191	0.000913449
ACTA2-AS1	PSAP	-0.141681	0.0332651
ACTA2-AS1	RTN4R	0.0589111	0.378057
ACTA2-AS1	SELE	0.118297	0.0759352
ACTA2-AS1	SELP	0.113548	0.0885604
ACTA2-AS1	SIGLEC10	-0.0314412	0.638241
ACTA2-AS1	SIGLEC11	0.111679	0.0939649
ACTA2-AS1	SIGLEC16	0.139147	0.0365797
ACTA2-AS1	SIGLEC5	0.0318297	0.634094
ACTA2-AS1	SIGLEC6	0.141466	0.0335357
ACTA2-AS1	SIGLEC7	0.069781	0.296256
ACTA2-AS1	SIGLEC8	-0.0311146	0.641735
ACTA2-AS1	SIGLEC9	-0.00186858	0.977714
ACTA2-AS1	SIGLECL1	-0.00281266	0.966459
ACTA2-AS1	SLC17A1	0.12665	0.0572923
ACTA2-AS1	SLC17A2	0.0552258	0.40866
ACTA2-AS1	SLC17A3	0.0234988	0.725323
ACTA2-AS1	SLC17A4	0.13578	0.0414144
ACTA2-AS1	SLC17A5	0.037775	0.572117
ACTA2-AS1	SLC35A1	0.137636	0.038687
ACTA2-AS1	SLC35D2	0.0259061	0.69849
ACTA2-AS1	ST3GAL1	0.054137	0.417975
ACTA2-AS1	ST3GAL2	0.151527	0.0226976
ACTA2-AS1	ST3GAL3	0.0699603	0.295014
ACTA2-AS1	ST3GAL4	0.0388715	0.561007
ACTA2-AS1	ST3GAL5	-0.0904394	0.175468
ACTA2-AS1	ST3GAL6	0.143805	0.0306858
ACTA2-AS1	ST6GAL1	0.0487168	0.466157
ACTA2-AS1	ST6GAL2	0.221415	0.000802771
ACTA2-AS1	ST6GALNAC1	-0.107635	0.106566
ACTA2-AS1	ST6GALNAC2	-0.0248565	0.710146
ACTA2-AS1	ST6GALNAC3	0.173315	0.00903196
ACTA2-AS1	ST6GALNAC4	-0.135118	0.0424259
ACTA2-AS1	ST6GALNAC5	0.2242	0.000686023
ACTA2-AS1	ST6GALNAC6	0.0952973	0.153309
ACTA2-AS1	ST8SIA1	0.115486	0.0832184
ACTA2-AS1	ST8SIA2	0.0430049	0.520083
ACTA2-AS1	ST8SIA3	0.0788351	0.237834
ACTA2-AS1	ST8SIA4	-0.0215252	0.747575
ACTA2-AS1	ST8SIA5	0.0296424	0.657585
ACVR2B-AS1	ABCA2	-0.142968	0.0316809
ACVR2B-AS1	ACAN	-0.0498851	0.45552
ACVR2B-AS1	ADIPOQ	-0.0219757	0.742477
ACVR2B-AS1	AGRN	0.0112906	0.865955
ACVR2B-AS1	B3GALT4	0.00894229	0.893648
ACVR2B-AS1	B3GNT2	0.0112701	0.866196
ACVR2B-AS1	B3GNT3	-0.00900419	0.892916
ACVR2B-AS1	B3GNT4	0.0683347	0.306404
ACVR2B-AS1	B3GNT6	-0.00285642	0.965938
ACVR2B-AS1	B3GNT7	0.124767	0.0611252
ACVR2B-AS1	B4GALNT1	0.0315048	0.637561
ACVR2B-AS1	B4GALT1	-0.00861438	0.897526
ACVR2B-AS1	B4GALT2	-0.0250958	0.707483
ACVR2B-AS1	B4GALT3	-0.0172341	0.796664
ACVR2B-AS1	B4GALT4	0.0320812	0.631416
ACVR2B-AS1	B4GALT5	-0.0265167	0.691741
ACVR2B-AS1	B4GALT6	-0.00742852	0.911571
ACVR2B-AS1	C1GALT1	0.0429309	0.520801
ACVR2B-AS1	C1GALT1C1	0.0340372	0.610752
ACVR2B-AS1	C20orf173	-0.0138399	0.836076
ACVR2B-AS1	CD22	-0.0571084	0.392848
ACVR2B-AS1	CD33	-0.00333407	0.960247
ACVR2B-AS1	CHST1	-0.0666892	0.318226
ACVR2B-AS1	CHST2	0.0023716	0.971717
ACVR2B-AS1	CHST5	0.00214747	0.974389
ACVR2B-AS1	CHST6	-0.045802	0.493283
ACVR2B-AS1	CLIP3	-0.0460473	0.490969
ACVR2B-AS1	CLN6	0.0152056	0.820163
ACVR2B-AS1	CMAS	-0.0304802	0.648546
ACVR2B-AS1	CTSA	-0.0264771	0.692179
ACVR2B-AS1	EPDR1	-0.00738217	0.91212
ACVR2B-AS1	FCN1	-0.0413615	0.536169
ACVR2B-AS1	FMOD	-0.0589417	0.377808
ACVR2B-AS1	GALNS	0.0107597	0.872203
ACVR2B-AS1	GALNT1	0.0739547	0.268235
ACVR2B-AS1	GALNT10	-0.0112663	0.866241
ACVR2B-AS1	GALNT11	0.0268986	0.687533
ACVR2B-AS1	GALNT12	0.0706089	0.290549
ACVR2B-AS1	GALNT13	-0.0301454	0.652152
ACVR2B-AS1	GALNT14	0.0237287	0.722745
ACVR2B-AS1	GALNT15	-0.0750916	0.260927
ACVR2B-AS1	GALNT16	-0.0759124	0.255736
ACVR2B-AS1	GALNT18	-0.0281581	0.673722
ACVR2B-AS1	GALNT2	0.0408478	0.541248
ACVR2B-AS1	GALNT3	0.131466	0.0483839
ACVR2B-AS1	GALNT4	0.0667396	0.317859
ACVR2B-AS1	GALNT5	0.0536774	0.421944
ACVR2B-AS1	GALNT6	0.0171501	0.797632
ACVR2B-AS1	GALNT7	0.145088	0.0292126
ACVR2B-AS1	GALNT8	-0.0485365	0.467811
ACVR2B-AS1	GALNT9	-0.0433718	0.516525
ACVR2B-AS1	GALNTL5	0.0240968	0.718624
ACVR2B-AS1	GALNTL6	-0.00641003	0.923655
ACVR2B-AS1	GCNT1	-0.00956226	0.886323
ACVR2B-AS1	GCNT3	0.102933	0.122843
ACVR2B-AS1	GCNT4	-0.051441	0.441568
ACVR2B-AS1	GLB1	0.129449	0.0519639
ACVR2B-AS1	GM2A	0.0599577	0.369628
ACVR2B-AS1	GNE	-0.0281983	0.673283
ACVR2B-AS1	GNS	0.0598721	0.370313
ACVR2B-AS1	HEXA	-0.00773359	0.907955
ACVR2B-AS1	HEXB	-0.092612	0.165281
ACVR2B-AS1	ITGB8	-0.0723441	0.278826
ACVR2B-AS1	KERA	-0.0599534	0.369662
ACVR2B-AS1	LUM	-0.155877	0.0190422
ACVR2B-AS1	MAG	0.0838709	0.209087
ACVR2B-AS1	NANP	-0.00620524	0.926087
ACVR2B-AS1	NANS	-0.0854052	0.200847
ACVR2B-AS1	NEU1	0.0969191	0.146403
ACVR2B-AS1	NEU2	-0.00332659	0.960336
ACVR2B-AS1	NEU3	-0.0432265	0.517932
ACVR2B-AS1	NEU4	0.0301969	0.651598
ACVR2B-AS1	NPL	-0.037397	0.575972
ACVR2B-AS1	OGN	-0.0451653	0.499318
ACVR2B-AS1	OMD	-0.0733029	0.272488
ACVR2B-AS1	PRELP	-0.113822	0.0877879
ACVR2B-AS1	PSAP	-0.0550206	0.410406
ACVR2B-AS1	RTN4R	0.0728058	0.275762
ACVR2B-AS1	SELE	-0.00832651	0.900933
ACVR2B-AS1	SELP	-0.00183845	0.978073
ACVR2B-AS1	SIGLEC10	0.0422424	0.527516
ACVR2B-AS1	SIGLEC11	-0.000795869	0.990507
ACVR2B-AS1	SIGLEC16	-0.0701315	0.293831
ACVR2B-AS1	SIGLEC5	-0.031533	0.63726
ACVR2B-AS1	SIGLEC6	0.0377268	0.572608
ACVR2B-AS1	SIGLEC7	0.025572	0.702193
ACVR2B-AS1	SIGLEC8	0.0156576	0.814911
ACVR2B-AS1	SIGLEC9	0.0686156	0.304416
ACVR2B-AS1	SIGLECL1	-0.0450406	0.500504
ACVR2B-AS1	SLC17A1	0.0840778	0.207962
ACVR2B-AS1	SLC17A2	0.00938699	0.888393
ACVR2B-AS1	SLC17A3	0.0478167	0.474445
ACVR2B-AS1	SLC17A4	0.00936216	0.888686
ACVR2B-AS1	SLC17A5	0.00099801	0.988096
ACVR2B-AS1	SLC35A1	0.118996	0.0742081
ACVR2B-AS1	SLC35D2	0.000933412	0.988866
ACVR2B-AS1	ST3GAL1	-0.0260125	0.697313
ACVR2B-AS1	ST3GAL2	-0.0629398	0.346254
ACVR2B-AS1	ST3GAL3	-0.0335903	0.615446
ACVR2B-AS1	ST3GAL4	-0.0614661	0.357686
ACVR2B-AS1	ST3GAL5	0.0550057	0.410534
ACVR2B-AS1	ST3GAL6	0.0993545	0.136479
ACVR2B-AS1	ST6GAL1	-0.0616399	0.356325
ACVR2B-AS1	ST6GAL2	-0.104563	0.116997
ACVR2B-AS1	ST6GALNAC1	0.0646998	0.332908
ACVR2B-AS1	ST6GALNAC2	-0.0089948	0.893027
ACVR2B-AS1	ST6GALNAC3	-0.0649623	0.330947
ACVR2B-AS1	ST6GALNAC4	0.0303893	0.649524
ACVR2B-AS1	ST6GALNAC5	-0.000372914	0.995552
ACVR2B-AS1	ST6GALNAC6	-0.0121805	0.855501
ACVR2B-AS1	ST8SIA1	-0.0879427	0.187741
ACVR2B-AS1	ST8SIA2	-0.0913151	0.171307
ACVR2B-AS1	ST8SIA3	0.0212891	0.750253
ACVR2B-AS1	ST8SIA4	-0.0239316	0.720472
ACVR2B-AS1	ST8SIA5	0.0395934	0.55375
ADAMTS9-AS2	ABCA2	0.217643	0.000990154
ADAMTS9-AS2	ACAN	-0.0447608	0.503173
ADAMTS9-AS2	ADIPOQ	0.0569097	0.394499
ADAMTS9-AS2	AGRN	-0.126324	0.057942
ADAMTS9-AS2	B3GALT4	0.108212	0.10469
ADAMTS9-AS2	B3GNT2	-0.0460172	0.491252
ADAMTS9-AS2	B3GNT3	-0.476469	3.28607e-14
ADAMTS9-AS2	B3GNT4	-0.172249	0.00947214
ADAMTS9-AS2	B3GNT6	-0.20469	0.001982
ADAMTS9-AS2	B3GNT7	0.0663421	0.320757
ADAMTS9-AS2	B4GALNT1	0.0954138	0.152805
ADAMTS9-AS2	B4GALT1	-0.268051	4.45921e-05
ADAMTS9-AS2	B4GALT2	-0.147915	0.0261778
ADAMTS9-AS2	B4GALT3	0.142841	0.0318349
ADAMTS9-AS2	B4GALT4	-0.31226	1.67989e-06
ADAMTS9-AS2	B4GALT5	-0.192975	0.00358668
ADAMTS9-AS2	B4GALT6	0.0171236	0.797939
ADAMTS9-AS2	C1GALT1	-0.198956	0.00266037
ADAMTS9-AS2	C1GALT1C1	-0.144243	0.0301765
ADAMTS9-AS2	C20orf173	-0.14071	0.0345032
ADAMTS9-AS2	CD22	0.229201	0.000514887
ADAMTS9-AS2	CD33	0.0561735	0.400654
ADAMTS9-AS2	CHST1	-0.090076	0.177217
ADAMTS9-AS2	CHST2	-0.146524	0.0276352
ADAMTS9-AS2	CHST5	-0.0299862	0.65387
ADAMTS9-AS2	CHST6	-0.204966	0.00195375
ADAMTS9-AS2	CLIP3	-0.123356	0.0641348
ADAMTS9-AS2	CLN6	-0.272744	3.23053e-05
ADAMTS9-AS2	CMAS	-0.181413	0.00624092
ADAMTS9-AS2	CTSA	-0.496099	1.91999e-15
ADAMTS9-AS2	EPDR1	0.147434	0.026674
ADAMTS9-AS2	FCN1	0.104777	0.116244
ADAMTS9-AS2	FMOD	0.131027	0.0491454
ADAMTS9-AS2	GALNS	0.0376834	0.573051
ADAMTS9-AS2	GALNT1	-0.406083	2.20291e-10
ADAMTS9-AS2	GALNT10	0.130301	0.0504253
ADAMTS9-AS2	GALNT11	0.297954	5.15578e-06
ADAMTS9-AS2	GALNT12	0.0385263	0.564494
ADAMTS9-AS2	GALNT13	0.124997	0.0606464
ADAMTS9-AS2	GALNT14	-0.437589	5.47768e-12
ADAMTS9-AS2	GALNT15	0.268148	4.42978e-05
ADAMTS9-AS2	GALNT16	0.214814	0.00115618
ADAMTS9-AS2	GALNT18	0.524056	2.42331e-17
ADAMTS9-AS2	GALNT2	-0.289104	1.00188e-05
ADAMTS9-AS2	GALNT3	-0.0199254	0.76577
ADAMTS9-AS2	GALNT4	-0.376282	5.17327e-09
ADAMTS9-AS2	GALNT5	-0.0639684	0.338414
ADAMTS9-AS2	GALNT6	-0.50483	5.11437e-16
ADAMTS9-AS2	GALNT7	-0.381944	2.90928e-09
ADAMTS9-AS2	GALNT8	0.0167657	0.802074
ADAMTS9-AS2	GALNT9	-0.102228	0.125443
ADAMTS9-AS2	GALNTL5	-0.147999	0.0260914
ADAMTS9-AS2	GALNTL6	0.0466133	0.48565
ADAMTS9-AS2	GCNT1	-0.322401	7.31665e-07
ADAMTS9-AS2	GCNT3	-0.211398	0.00139062
ADAMTS9-AS2	GCNT4	0.0966263	0.147632
ADAMTS9-AS2	GLB1	-0.208982	0.0015819
ADAMTS9-AS2	GM2A	-0.271017	3.63987e-05
ADAMTS9-AS2	GNE	-0.006759	0.919513
ADAMTS9-AS2	GNS	-0.181003	0.00636118
ADAMTS9-AS2	HEXA	0.195466	0.00317038
ADAMTS9-AS2	HEXB	-0.306187	2.72384e-06
ADAMTS9-AS2	ITGB8	-0.243772	0.0002153
ADAMTS9-AS2	KERA	-0.013115	0.84455
ADAMTS9-AS2	LUM	0.0620417	0.353193
ADAMTS9-AS2	MAG	0.0680523	0.308412
ADAMTS9-AS2	NANP	-0.395995	6.64364e-10
ADAMTS9-AS2	NANS	-0.0948829	0.155112
ADAMTS9-AS2	NEU1	-0.314734	1.37552e-06
ADAMTS9-AS2	NEU2	0.0830413	0.213643
ADAMTS9-AS2	NEU3	-0.260703	7.29967e-05
ADAMTS9-AS2	NEU4	0.0714664	0.284716
ADAMTS9-AS2	NPL	-0.0677776	0.310374
ADAMTS9-AS2	OGN	0.458933	3.57881e-13
ADAMTS9-AS2	OMD	0.0520308	0.436342
ADAMTS9-AS2	PRELP	0.474413	4.3783e-14
ADAMTS9-AS2	PSAP	-0.365791	1.46049e-08
ADAMTS9-AS2	RTN4R	-0.0586024	0.380565
ADAMTS9-AS2	SELE	0.293864	7.02772e-06
ADAMTS9-AS2	SELP	0.357979	3.08873e-08
ADAMTS9-AS2	SIGLEC10	-0.325647	5.5713e-07
ADAMTS9-AS2	SIGLEC11	-0.0627848	0.347446
ADAMTS9-AS2	SIGLEC16	0.0112979	0.865868
ADAMTS9-AS2	SIGLEC5	-0.238431	0.000298236
ADAMTS9-AS2	SIGLEC6	0.49301	3.03853e-15
ADAMTS9-AS2	SIGLEC7	-0.219962	0.000870672
ADAMTS9-AS2	SIGLEC8	-0.0707974	0.28926
ADAMTS9-AS2	SIGLEC9	-0.396868	6.04708e-10
ADAMTS9-AS2	SIGLECL1	-0.0303869	0.64955
ADAMTS9-AS2	SLC17A1	0.183447	0.0056742
ADAMTS9-AS2	SLC17A2	-0.050447	0.450453
ADAMTS9-AS2	SLC17A3	0.326034	5.39224e-07
ADAMTS9-AS2	SLC17A4	0.0565076	0.397854
ADAMTS9-AS2	SLC17A5	-0.171183	0.00993063
ADAMTS9-AS2	SLC35A1	0.414559	8.46484e-11
ADAMTS9-AS2	SLC35D2	0.260686	7.308e-05
ADAMTS9-AS2	ST3GAL1	0.0847883	0.204132
ADAMTS9-AS2	ST3GAL2	0.101854	0.12684
ADAMTS9-AS2	ST3GAL3	0.0518492	0.437947
ADAMTS9-AS2	ST3GAL4	-0.158122	0.0173641
ADAMTS9-AS2	ST3GAL5	0.275459	2.67351e-05
ADAMTS9-AS2	ST3GAL6	0.272798	3.21846e-05
ADAMTS9-AS2	ST6GAL1	-0.188049	0.0045586
ADAMTS9-AS2	ST6GAL2	-0.0133453	0.841856
ADAMTS9-AS2	ST6GALNAC1	0.0664255	0.320147
ADAMTS9-AS2	ST6GALNAC2	0.140542	0.0347218
ADAMTS9-AS2	ST6GALNAC3	0.348966	7.15112e-08
ADAMTS9-AS2	ST6GALNAC4	0.115798	0.0823846
ADAMTS9-AS2	ST6GALNAC5	-0.0356987	0.593436
ADAMTS9-AS2	ST6GALNAC6	0.487417	6.89462e-15
ADAMTS9-AS2	ST8SIA1	0.262005	6.69629e-05
ADAMTS9-AS2	ST8SIA2	-0.195346	0.00318928
ADAMTS9-AS2	ST8SIA3	0.0338766	0.612436
ADAMTS9-AS2	ST8SIA4	-0.174945	0.0083944
ADAMTS9-AS2	ST8SIA5	0.0717658	0.282697
ADARB2-AS1	ABCA2	0.0717319	0.282926
ADARB2-AS1	ACAN	0.0158581	0.812585
ADARB2-AS1	ADIPOQ	0.00307329	0.963354
ADARB2-AS1	AGRN	0.0704592	0.291575
ADARB2-AS1	B3GALT4	-0.0261858	0.695396
ADARB2-AS1	B3GNT2	0.0458204	0.493109
ADARB2-AS1	B3GNT3	0.153777	0.0207373
ADARB2-AS1	B3GNT4	0.169878	0.0105189
ADARB2-AS1	B3GNT6	-0.0564678	0.398186
ADARB2-AS1	B3GNT7	0.0901719	0.176754
ADARB2-AS1	B4GALNT1	-0.102539	0.124293
ADARB2-AS1	B4GALT1	0.202427	0.00222822
ADARB2-AS1	B4GALT2	0.00747471	0.911023
ADARB2-AS1	B4GALT3	-0.0181475	0.78614
ADARB2-AS1	B4GALT4	0.122164	0.0667706
ADARB2-AS1	B4GALT5	-0.0697662	0.296359
ADARB2-AS1	B4GALT6	0.171113	0.00996147
ADARB2-AS1	C1GALT1	0.0904102	0.175608
ADARB2-AS1	C1GALT1C1	0.143919	0.0305524
ADARB2-AS1	C20orf173	0.204778	0.00197299
ADARB2-AS1	CD22	0.0168915	0.80062
ADARB2-AS1	CD33	-0.0316547	0.635961
ADARB2-AS1	CHST1	-0.0249242	0.709392
ADARB2-AS1	CHST2	0.0143059	0.830638
ADARB2-AS1	CHST5	0.123757	0.0632684
ADARB2-AS1	CHST6	-0.0694867	0.298303
ADARB2-AS1	CLIP3	0.0385372	0.564383
ADARB2-AS1	CLN6	0.193708	0.00345932
ADARB2-AS1	CMAS	0.128616	0.0535039
ADARB2-AS1	CTSA	0.174557	0.00854258
ADARB2-AS1	EPDR1	-0.052692	0.430527
ADARB2-AS1	FCN1	-0.0413069	0.536708
ADARB2-AS1	FMOD	-0.0619451	0.353944
ADARB2-AS1	GALNS	0.165285	0.0128412
ADARB2-AS1	GALNT1	0.15679	0.0183434
ADARB2-AS1	GALNT10	-0.119636	0.0726531
ADARB2-AS1	GALNT11	-0.171949	0.00959897
ADARB2-AS1	GALNT12	-0.0703926	0.292033
ADARB2-AS1	GALNT13	0.0670096	0.315901
ADARB2-AS1	GALNT14	0.131568	0.0482076
ADARB2-AS1	GALNT15	-0.0463596	0.48803
ADARB2-AS1	GALNT16	-0.0722871	0.279207
ADARB2-AS1	GALNT18	-0.127159	0.0562911
ADARB2-AS1	GALNT2	0.0259269	0.69826
ADARB2-AS1	GALNT3	0.0517904	0.438468
ADARB2-AS1	GALNT4	0.192498	0.0036719
ADARB2-AS1	GALNT5	-0.0329977	0.621696
ADARB2-AS1	GALNT6	0.0323717	0.628328
ADARB2-AS1	GALNT7	0.0530552	0.427352
ADARB2-AS1	GALNT8	-0.064432	0.334917
ADARB2-AS1	GALNT9	0.115259	0.0838299
ADARB2-AS1	GALNTL5	0.0453138	0.497907
ADARB2-AS1	GALNTL6	0.0517815	0.438546
ADARB2-AS1	GCNT1	0.0172227	0.796795
ADARB2-AS1	GCNT3	0.0953032	0.153283
ADARB2-AS1	GCNT4	0.0403757	0.545937
ADARB2-AS1	GLB1	-0.0320721	0.631512
ADARB2-AS1	GM2A	0.18643	0.00492636
ADARB2-AS1	GNE	0.101557	0.127956
ADARB2-AS1	GNS	0.129362	0.0521225
ADARB2-AS1	HEXA	0.049274	0.461067
ADARB2-AS1	HEXB	0.19077	0.00399587
ADARB2-AS1	ITGB8	0.1178	0.0771854
ADARB2-AS1	KERA	0.110649	0.0970554
ADARB2-AS1	LUM	-0.005876	0.929999
ADARB2-AS1	MAG	0.0588904	0.378225
ADARB2-AS1	NANP	0.0520375	0.436283
ADARB2-AS1	NANS	0.140917	0.0342366
ADARB2-AS1	NEU1	0.0350622	0.600043
ADARB2-AS1	NEU2	0.00503543	0.939992
ADARB2-AS1	NEU3	0.0976296	0.143453
ADARB2-AS1	NEU4	0.162107	0.0147018
ADARB2-AS1	NPL	0.0861546	0.196909
ADARB2-AS1	OGN	-0.0971477	0.145449
ADARB2-AS1	OMD	0.0378232	0.571627
ADARB2-AS1	PRELP	-0.132874	0.046009
ADARB2-AS1	PSAP	0.232713	0.000419352
ADARB2-AS1	RTN4R	0.0282235	0.673008
ADARB2-AS1	SELE	0.0263864	0.693179
ADARB2-AS1	SELP	0.0105866	0.874242
ADARB2-AS1	SIGLEC10	0.268102	4.44366e-05
ADARB2-AS1	SIGLEC11	-0.0509358	0.446071
ADARB2-AS1	SIGLEC16	0.0927232	0.164772
ADARB2-AS1	SIGLEC5	0.290198	9.23957e-06
ADARB2-AS1	SIGLEC6	-0.0381655	0.568149
ADARB2-AS1	SIGLEC7	0.0717756	0.282632
ADARB2-AS1	SIGLEC8	0.124802	0.0610525
ADARB2-AS1	SIGLEC9	0.147966	0.0261257
ADARB2-AS1	SIGLECL1	0.0677161	0.310814
ADARB2-AS1	SLC17A1	-0.0928445	0.164218
ADARB2-AS1	SLC17A2	0.0110016	0.869354
ADARB2-AS1	SLC17A3	-0.155508	0.0193311
ADARB2-AS1	SLC17A4	0.166565	0.0121529
ADARB2-AS1	SLC17A5	0.183392	0.00568897
ADARB2-AS1	SLC35A1	-0.0763874	0.252766
ADARB2-AS1	SLC35D2	0.0234568	0.725794
ADARB2-AS1	ST3GAL1	-0.155014	0.0197237
ADARB2-AS1	ST3GAL2	-0.0195867	0.769638
ADARB2-AS1	ST3GAL3	0.0671781	0.314683
ADARB2-AS1	ST3GAL4	0.0878523	0.188197
ADARB2-AS1	ST3GAL5	-0.149183	0.0249069
ADARB2-AS1	ST3GAL6	-0.153824	0.020698
ADARB2-AS1	ST6GAL1	0.0795422	0.233639
ADARB2-AS1	ST6GAL2	0.0265268	0.69163
ADARB2-AS1	ST6GALNAC1	-0.134334	0.0436491
ADARB2-AS1	ST6GALNAC2	-0.00209377	0.975029
ADARB2-AS1	ST6GALNAC3	-0.00928338	0.889617
ADARB2-AS1	ST6GALNAC4	-0.0376849	0.573035
ADARB2-AS1	ST6GALNAC5	0.0768485	0.249904
ADARB2-AS1	ST6GALNAC6	-0.0421278	0.528637
ADARB2-AS1	ST8SIA1	0.0716624	0.283393
ADARB2-AS1	ST8SIA2	0.101174	0.129407
ADARB2-AS1	ST8SIA3	0.110915	0.0962506
ADARB2-AS1	ST8SIA4	0.0419629	0.530254
ADARB2-AS1	ST8SIA5	0.0382583	0.567207
ADD3-AS1	ABCA2	0.184274	0.00545743
ADD3-AS1	ACAN	0.129631	0.0516306
ADD3-AS1	ADIPOQ	0.147894	0.0261992
ADD3-AS1	AGRN	-0.115672	0.0827205
ADD3-AS1	B3GALT4	0.0336086	0.615254
ADD3-AS1	B3GNT2	-0.0730817	0.273941
ADD3-AS1	B3GNT3	-0.202113	0.00226458
ADD3-AS1	B3GNT4	0.00459141	0.945275
ADD3-AS1	B3GNT6	-0.160567	0.0156849
ADD3-AS1	B3GNT7	-0.117338	0.0783589
ADD3-AS1	B4GALNT1	-0.052888	0.428812
ADD3-AS1	B4GALT1	-0.122271	0.0665292
ADD3-AS1	B4GALT2	-0.102324	0.125086
ADD3-AS1	B4GALT3	-0.0404201	0.545495
ADD3-AS1	B4GALT4	-0.0220224	0.741949
ADD3-AS1	B4GALT5	-0.145985	0.0282181
ADD3-AS1	B4GALT6	0.106979	0.108728
ADD3-AS1	C1GALT1	-0.021093	0.752478
ADD3-AS1	C1GALT1C1	-0.0192854	0.773085
ADD3-AS1	C20orf173	0.0199442	0.765555
ADD3-AS1	CD22	0.299372	4.62553e-06
ADD3-AS1	CD33	0.0725783	0.277269
ADD3-AS1	CHST1	0.0898835	0.178148
ADD3-AS1	CHST2	0.0702074	0.293307
ADD3-AS1	CHST5	0.0644552	0.334743
ADD3-AS1	CHST6	0.0160046	0.810886
ADD3-AS1	CLIP3	0.0384945	0.564816
ADD3-AS1	CLN6	-0.0758625	0.25605
ADD3-AS1	CMAS	0.0352713	0.597869
ADD3-AS1	CTSA	-0.26262	6.42799e-05
ADD3-AS1	EPDR1	-0.139175	0.0365419
ADD3-AS1	FCN1	0.0987665	0.138827
ADD3-AS1	FMOD	0.222377	0.000760519
ADD3-AS1	GALNS	0.195722	0.0031302
ADD3-AS1	GALNT1	-0.159697	0.0162658
ADD3-AS1	GALNT10	-0.15842	0.017152
ADD3-AS1	GALNT11	-0.174041	0.00874319
ADD3-AS1	GALNT12	-0.043629	0.514039
ADD3-AS1	GALNT13	0.0927176	0.164798
ADD3-AS1	GALNT14	-0.147715	0.0263831
ADD3-AS1	GALNT15	0.240259	0.000266982
ADD3-AS1	GALNT16	0.262042	6.67963e-05
ADD3-AS1	GALNT18	0.0407962	0.541759
ADD3-AS1	GALNT2	-0.148944	0.0251429
ADD3-AS1	GALNT3	-0.0866923	0.194119
ADD3-AS1	GALNT4	-0.0842605	0.206973
ADD3-AS1	GALNT5	-0.0733915	0.271908
ADD3-AS1	GALNT6	-0.184214	0.0054727
ADD3-AS1	GALNT7	-0.222209	0.000767743
ADD3-AS1	GALNT8	0.0827534	0.21524
ADD3-AS1	GALNT9	0.137434	0.0389765
ADD3-AS1	GALNTL5	-0.0501416	0.453203
ADD3-AS1	GALNTL6	0.00249706	0.970221
ADD3-AS1	GCNT1	-0.115488	0.0832121
ADD3-AS1	GCNT3	-0.106013	0.111978
ADD3-AS1	GCNT4	0.0657194	0.32533
ADD3-AS1	GLB1	-0.170941	0.0100375
ADD3-AS1	GM2A	-0.000518198	0.993819
ADD3-AS1	GNE	0.162309	0.0145765
ADD3-AS1	GNS	-0.0622043	0.35193
ADD3-AS1	HEXA	0.147669	0.0264304
ADD3-AS1	HEXB	-0.101246	0.129136
ADD3-AS1	ITGB8	-0.0674957	0.312395
ADD3-AS1	KERA	0.0740682	0.2675
ADD3-AS1	LUM	0.13878	0.0370832
ADD3-AS1	MAG	0.0962106	0.14939
ADD3-AS1	NANP	-0.295361	6.27816e-06
ADD3-AS1	NANS	0.0991887	0.137138
ADD3-AS1	NEU1	-0.244017	0.000212066
ADD3-AS1	NEU2	0.0813586	0.2231
ADD3-AS1	NEU3	0.00212251	0.974686
ADD3-AS1	NEU4	0.0596204	0.372332
ADD3-AS1	NPL	0.11312	0.0897759
ADD3-AS1	OGN	0.260233	7.52996e-05
ADD3-AS1	OMD	0.0283143	0.672017
ADD3-AS1	PRELP	0.175278	0.0082695
ADD3-AS1	PSAP	-0.0851896	0.201991
ADD3-AS1	RTN4R	-0.0108631	0.870985
ADD3-AS1	SELE	0.221056	0.000819084
ADD3-AS1	SELP	0.291015	8.69614e-06
ADD3-AS1	SIGLEC10	-0.0161604	0.809081
ADD3-AS1	SIGLEC11	-0.0177608	0.790591
ADD3-AS1	SIGLEC16	0.0472429	0.47977
ADD3-AS1	SIGLEC5	-0.044913	0.501721
ADD3-AS1	SIGLEC6	0.208554	0.00161818
ADD3-AS1	SIGLEC7	0.0163261	0.80716
ADD3-AS1	SIGLEC8	0.0151471	0.820843
ADD3-AS1	SIGLEC9	-0.0662095	0.321727
ADD3-AS1	SIGLECL1	-0.0194157	0.771594
ADD3-AS1	SLC17A1	0.144676	0.0296787
ADD3-AS1	SLC17A2	0.122519	0.0659768
ADD3-AS1	SLC17A3	0.0423407	0.526555
ADD3-AS1	SLC17A4	0.108443	0.103947
ADD3-AS1	SLC17A5	-0.060659	0.364045
ADD3-AS1	SLC35A1	0.193337	0.00352338
ADD3-AS1	SLC35D2	0.233088	0.00041017
ADD3-AS1	ST3GAL1	0.103079	0.122311
ADD3-AS1	ST3GAL2	0.170211	0.010366
ADD3-AS1	ST3GAL3	0.131381	0.0485297
ADD3-AS1	ST3GAL4	0.0153884	0.818038
ADD3-AS1	ST3GAL5	-0.142695	0.032011
ADD3-AS1	ST3GAL6	0.0763831	0.252792
ADD3-AS1	ST6GAL1	-0.0282682	0.67252
ADD3-AS1	ST6GAL2	0.0661936	0.321843
ADD3-AS1	ST6GALNAC1	-0.124146	0.0624354
ADD3-AS1	ST6GALNAC2	-0.0341844	0.609209
ADD3-AS1	ST6GALNAC3	0.32396	6.42194e-07
ADD3-AS1	ST6GALNAC4	-0.000335268	0.996001
ADD3-AS1	ST6GALNAC5	-0.0231622	0.729102
ADD3-AS1	ST6GALNAC6	0.245218	0.000196873
ADD3-AS1	ST8SIA1	0.210506	0.00145861
ADD3-AS1	ST8SIA2	-0.104396	0.117586
ADD3-AS1	ST8SIA3	0.155566	0.0192856
ADD3-AS1	ST8SIA4	0.00270488	0.967744
ADD3-AS1	ST8SIA5	0.0775302	0.245715
ADORA2A-AS1	ABCA2	0.045753	0.493746
ADORA2A-AS1	ACAN	0.102231	0.125434
ADORA2A-AS1	ADIPOQ	-0.0398577	0.551104
ADORA2A-AS1	AGRN	0.132125	0.0472604
ADORA2A-AS1	B3GALT4	-0.0103505	0.877023
ADORA2A-AS1	B3GNT2	0.033045	0.621196
ADORA2A-AS1	B3GNT3	0.0373763	0.576183
ADORA2A-AS1	B3GNT4	0.0275459	0.680422
ADORA2A-AS1	B3GNT6	-0.00505899	0.939712
ADORA2A-AS1	B3GNT7	-0.00514278	0.938715
ADORA2A-AS1	B4GALNT1	0.0720341	0.280897
ADORA2A-AS1	B4GALT1	0.0509652	0.445808
ADORA2A-AS1	B4GALT2	0.150086	0.0240352
ADORA2A-AS1	B4GALT3	-0.0729262	0.274966
ADORA2A-AS1	B4GALT4	0.0718291	0.282272
ADORA2A-AS1	B4GALT5	-0.0669288	0.316486
ADORA2A-AS1	B4GALT6	0.0317854	0.634566
ADORA2A-AS1	C1GALT1	0.0319293	0.633032
ADORA2A-AS1	C1GALT1C1	-0.0922081	0.167141
ADORA2A-AS1	C20orf173	0.0926765	0.164985
ADORA2A-AS1	CD22	0.0226506	0.73486
ADORA2A-AS1	CD33	-0.0352006	0.598603
ADORA2A-AS1	CHST1	0.0735182	0.271079
ADORA2A-AS1	CHST2	0.00149869	0.982125
ADORA2A-AS1	CHST5	0.0369844	0.580192
ADORA2A-AS1	CHST6	0.0168243	0.801396
ADORA2A-AS1	CLIP3	0.0407896	0.541825
ADORA2A-AS1	CLN6	0.013533	0.839661
ADORA2A-AS1	CMAS	0.0475158	0.477233
ADORA2A-AS1	CTSA	0.00869926	0.896522
ADORA2A-AS1	EPDR1	-0.0726889	0.276536
ADORA2A-AS1	FCN1	-0.0427007	0.523041
ADORA2A-AS1	FMOD	-0.0604486	0.365714
ADORA2A-AS1	GALNS	0.0108559	0.87107
ADORA2A-AS1	GALNT1	0.0182909	0.784491
ADORA2A-AS1	GALNT10	-0.0182188	0.78532
ADORA2A-AS1	GALNT11	-0.0325938	0.625971
ADORA2A-AS1	GALNT12	-0.0166412	0.803514
ADORA2A-AS1	GALNT13	0.0132402	0.843085
ADORA2A-AS1	GALNT14	0.0997836	0.134786
ADORA2A-AS1	GALNT15	0.0314498	0.638149
ADORA2A-AS1	GALNT16	0.0288278	0.666422
ADORA2A-AS1	GALNT18	-0.0472895	0.479336
ADORA2A-AS1	GALNT2	0.150066	0.0240534
ADORA2A-AS1	GALNT3	0.0788878	0.237519
ADORA2A-AS1	GALNT4	-0.0137466	0.837165
ADORA2A-AS1	GALNT5	-0.0415504	0.534307
ADORA2A-AS1	GALNT6	0.129693	0.051519
ADORA2A-AS1	GALNT7	-0.0106673	0.87329
ADORA2A-AS1	GALNT8	-0.0186542	0.780319
ADORA2A-AS1	GALNT9	0.120865	0.069742
ADORA2A-AS1	GALNTL5	0.120042	0.0716801
ADORA2A-AS1	GALNTL6	0.0742222	0.266504
ADORA2A-AS1	GCNT1	0.0370796	0.579217
ADORA2A-AS1	GCNT3	-0.0223197	0.738591
ADORA2A-AS1	GCNT4	0.0404332	0.545365
ADORA2A-AS1	GLB1	0.0380945	0.56887
ADORA2A-AS1	GM2A	0.0809953	0.22518
ADORA2A-AS1	GNE	-0.0509364	0.446066
ADORA2A-AS1	GNS	0.0420628	0.529274
ADORA2A-AS1	HEXA	0.0361514	0.588758
ADORA2A-AS1	HEXB	0.0599494	0.369694
ADORA2A-AS1	ITGB8	-0.00753007	0.910367
ADORA2A-AS1	KERA	-0.0536468	0.422209
ADORA2A-AS1	LUM	0.0227692	0.733523
ADORA2A-AS1	MAG	-0.0388248	0.561479
ADORA2A-AS1	NANP	0.0677873	0.310305
ADORA2A-AS1	NANS	-0.00725656	0.91361
ADORA2A-AS1	NEU1	-0.00613867	0.926878
ADORA2A-AS1	NEU2	-0.00242097	0.971128
ADORA2A-AS1	NEU3	0.00585113	0.930294
ADORA2A-AS1	NEU4	-0.0535748	0.422833
ADORA2A-AS1	NPL	0.122755	0.0654519
ADORA2A-AS1	OGN	-0.107129	0.10823
ADORA2A-AS1	OMD	-0.058262	0.383342
ADORA2A-AS1	PRELP	-0.0841185	0.207742
ADORA2A-AS1	PSAP	0.086466	0.19529
ADORA2A-AS1	RTN4R	-0.110709	0.0968739
ADORA2A-AS1	SELE	-0.0352628	0.597957
ADORA2A-AS1	SELP	-0.0831414	0.21309
ADORA2A-AS1	SIGLEC10	0.0585631	0.380885
ADORA2A-AS1	SIGLEC11	-0.0595371	0.373001
ADORA2A-AS1	SIGLEC16	-0.0624086	0.350348
ADORA2A-AS1	SIGLEC5	0.0516788	0.439456
ADORA2A-AS1	SIGLEC6	-0.031587	0.636684
ADORA2A-AS1	SIGLEC7	0.0520065	0.436557
ADORA2A-AS1	SIGLEC8	0.0211904	0.751372
ADORA2A-AS1	SIGLEC9	0.0839776	0.208507
ADORA2A-AS1	SIGLECL1	0.0795526	0.233577
ADORA2A-AS1	SLC17A1	0.04554	0.495761
ADORA2A-AS1	SLC17A2	0.0323021	0.629068
ADORA2A-AS1	SLC17A3	-0.0190566	0.775705
ADORA2A-AS1	SLC17A4	0.0721105	0.280386
ADORA2A-AS1	SLC17A5	-0.0377794	0.572073
ADORA2A-AS1	SLC35A1	-0.115779	0.0824353
ADORA2A-AS1	SLC35D2	0.110449	0.0976673
ADORA2A-AS1	ST3GAL1	-0.0203705	0.760694
ADORA2A-AS1	ST3GAL2	0.058651	0.380169
ADORA2A-AS1	ST3GAL3	-0.0510913	0.444682
ADORA2A-AS1	ST3GAL4	0.0447478	0.503296
ADORA2A-AS1	ST3GAL5	-0.0576719	0.388187
ADORA2A-AS1	ST3GAL6	-0.0213385	0.749692
ADORA2A-AS1	ST6GAL1	0.0991365	0.137346
ADORA2A-AS1	ST6GAL2	-0.0918309	0.168891
ADORA2A-AS1	ST6GALNAC1	-0.0702011	0.293351
ADORA2A-AS1	ST6GALNAC2	-0.0876547	0.189196
ADORA2A-AS1	ST6GALNAC3	-0.00134115	0.984003
ADORA2A-AS1	ST6GALNAC4	-0.051136	0.444283
ADORA2A-AS1	ST6GALNAC5	0.00371451	0.955715
ADORA2A-AS1	ST6GALNAC6	-0.079607	0.233256
ADORA2A-AS1	ST8SIA1	-0.00950381	0.887013
ADORA2A-AS1	ST8SIA2	-0.0875069	0.189946
ADORA2A-AS1	ST8SIA3	0.00506597	0.939629
ADORA2A-AS1	ST8SIA4	-0.00516156	0.938492
ADORA2A-AS1	ST8SIA5	0.0551625	0.409198
AFAP1-AS1	ABCA2	0.0190752	0.775492
AFAP1-AS1	ACAN	-0.134479	0.0434217
AFAP1-AS1	ADIPOQ	0.00956762	0.88626
AFAP1-AS1	AGRN	0.0602079	0.36763
AFAP1-AS1	B3GALT4	0.00326854	0.961027
AFAP1-AS1	B3GNT2	-0.0329256	0.622459
AFAP1-AS1	B3GNT3	0.0613413	0.358664
AFAP1-AS1	B3GNT4	0.0176745	0.791585
AFAP1-AS1	B3GNT6	-0.00221538	0.973579
AFAP1-AS1	B3GNT7	0.123584	0.0636409
AFAP1-AS1	B4GALNT1	0.0977083	0.143129
AFAP1-AS1	B4GALT1	-0.0659632	0.323534
AFAP1-AS1	B4GALT2	0.225098	0.00065187
AFAP1-AS1	B4GALT3	-0.0491756	0.461964
AFAP1-AS1	B4GALT4	-0.101151	0.129497
AFAP1-AS1	B4GALT5	-0.157527	0.0177962
AFAP1-AS1	B4GALT6	-0.0445999	0.50471
AFAP1-AS1	C1GALT1	0.166463	0.0122061
AFAP1-AS1	C1GALT1C1	-0.0255139	0.702837
AFAP1-AS1	C20orf173	-0.154466	0.0201675
AFAP1-AS1	CD22	-0.0266081	0.690733
AFAP1-AS1	CD33	-0.08273	0.21537
AFAP1-AS1	CHST1	-0.0323459	0.628602
AFAP1-AS1	CHST2	-0.0596059	0.372448
AFAP1-AS1	CHST5	-0.041441	0.535385
AFAP1-AS1	CHST6	0.0697417	0.296529
AFAP1-AS1	CLIP3	-0.0219382	0.742901
AFAP1-AS1	CLN6	0.0847445	0.204366
AFAP1-AS1	CMAS	0.10126	0.129081
AFAP1-AS1	CTSA	0.070896	0.288587
AFAP1-AS1	EPDR1	0.136107	0.040922
AFAP1-AS1	FCN1	-0.030588	0.647387
AFAP1-AS1	FMOD	-0.283902	1.4654e-05
AFAP1-AS1	GALNS	-0.00482913	0.942446
AFAP1-AS1	GALNT1	-0.152698	0.0216583
AFAP1-AS1	GALNT10	0.270863	3.67856e-05
AFAP1-AS1	GALNT11	0.234214	0.000383757
AFAP1-AS1	GALNT12	0.138513	0.037452
AFAP1-AS1	GALNT13	0.0704633	0.291547
AFAP1-AS1	GALNT14	0.00759238	0.909628
AFAP1-AS1	GALNT15	-0.215914	0.00108878
AFAP1-AS1	GALNT16	-0.116858	0.0795971
AFAP1-AS1	GALNT18	0.123972	0.0628072
AFAP1-AS1	GALNT2	0.0974434	0.144222
AFAP1-AS1	GALNT3	0.14985	0.0242599
AFAP1-AS1	GALNT4	-0.152566	0.0217736
AFAP1-AS1	GALNT5	0.101724	0.127326
AFAP1-AS1	GALNT6	0.0955752	0.152108
AFAP1-AS1	GALNT7	0.118381	0.0757257
AFAP1-AS1	GALNT8	-0.0207544	0.756325
AFAP1-AS1	GALNT9	0.0379879	0.569952
AFAP1-AS1	GALNTL5	0.0652729	0.328635
AFAP1-AS1	GALNTL6	-0.0578196	0.386971
AFAP1-AS1	GCNT1	0.0328703	0.623043
AFAP1-AS1	GCNT3	0.123805	0.0631653
AFAP1-AS1	GCNT4	0.105214	0.114721
AFAP1-AS1	GLB1	-0.0427976	0.522098
AFAP1-AS1	GM2A	-0.132729	0.0462483
AFAP1-AS1	GNE	-0.174597	0.00852722
AFAP1-AS1	GNS	-0.115578	0.0829713
AFAP1-AS1	HEXA	0.00671536	0.920031
AFAP1-AS1	HEXB	-0.148108	0.0259808
AFAP1-AS1	ITGB8	0.00323404	0.961438
AFAP1-AS1	KERA	-0.038453	0.565235
AFAP1-AS1	LUM	-0.15732	0.0179483
AFAP1-AS1	MAG	0.016678	0.803088
AFAP1-AS1	NANP	0.016413	0.806154
AFAP1-AS1	NANS	-0.0290027	0.664521
AFAP1-AS1	NEU1	0.0672387	0.314245
AFAP1-AS1	NEU2	0.0776284	0.245116
AFAP1-AS1	NEU3	0.0273992	0.682031
AFAP1-AS1	NEU4	0.0798888	0.231601
AFAP1-AS1	NPL	-0.0221153	0.7409
AFAP1-AS1	OGN	-0.178661	0.00708813
AFAP1-AS1	OMD	-0.118528	0.0753603
AFAP1-AS1	PRELP	-0.108367	0.104189
AFAP1-AS1	PSAP	-0.105676	0.113127
AFAP1-AS1	RTN4R	0.139033	0.0367362
AFAP1-AS1	SELE	-0.245628	0.000191918
AFAP1-AS1	SELP	-0.256818	9.41826e-05
AFAP1-AS1	SIGLEC10	0.0106483	0.873515
AFAP1-AS1	SIGLEC11	-0.0221793	0.740176
AFAP1-AS1	SIGLEC16	-0.172811	0.00923769
AFAP1-AS1	SIGLEC5	-0.0296311	0.657708
AFAP1-AS1	SIGLEC6	-0.0188306	0.778295
AFAP1-AS1	SIGLEC7	-0.155491	0.0193443
AFAP1-AS1	SIGLEC8	-0.0520447	0.43622
AFAP1-AS1	SIGLEC9	-0.0751239	0.260722
AFAP1-AS1	SIGLECL1	-0.043103	0.51913
AFAP1-AS1	SLC17A1	-0.0426787	0.523256
AFAP1-AS1	SLC17A2	-0.0911181	0.172237
AFAP1-AS1	SLC17A3	-0.0304855	0.648489
AFAP1-AS1	SLC17A4	0.075301	0.259596
AFAP1-AS1	SLC17A5	-0.136795	0.039904
AFAP1-AS1	SLC35A1	-0.109171	0.10163
AFAP1-AS1	SLC35D2	0.103629	0.12032
AFAP1-AS1	ST3GAL1	-0.100652	0.131407
AFAP1-AS1	ST3GAL2	0.0323109	0.628974
AFAP1-AS1	ST3GAL3	0.112305	0.0921278
AFAP1-AS1	ST3GAL4	-0.199407	0.00260025
AFAP1-AS1	ST3GAL5	0.241018	0.000254924
AFAP1-AS1	ST3GAL6	0.0345725	0.605148
AFAP1-AS1	ST6GAL1	-0.00332045	0.960409
AFAP1-AS1	ST6GAL2	-0.161853	0.0148597
AFAP1-AS1	ST6GALNAC1	0.0139489	0.834804
AFAP1-AS1	ST6GALNAC2	-0.10661	0.10996
AFAP1-AS1	ST6GALNAC3	-0.22128	0.000808843
AFAP1-AS1	ST6GALNAC4	-0.0643832	0.335284
AFAP1-AS1	ST6GALNAC5	-0.050072	0.453831
AFAP1-AS1	ST6GALNAC6	-0.114208	0.0867109
AFAP1-AS1	ST8SIA1	-0.0854449	0.200638
AFAP1-AS1	ST8SIA2	0.040374	0.545954
AFAP1-AS1	ST8SIA3	-0.0923044	0.166696
AFAP1-AS1	ST8SIA4	-0.0233915	0.726527
AFAP1-AS1	ST8SIA5	0.0176293	0.792106
AGAP2-AS1	ABCA2	-0.0838072	0.209435
AGAP2-AS1	ACAN	0.149691	0.0244133
AGAP2-AS1	ADIPOQ	0.00885357	0.894697
AGAP2-AS1	AGRN	-0.00676661	0.919422
AGAP2-AS1	B3GALT4	-0.0529819	0.427992
AGAP2-AS1	B3GNT2	0.00877501	0.895626
AGAP2-AS1	B3GNT3	0.279061	2.0736e-05
AGAP2-AS1	B3GNT4	0.0760124	0.255109
AGAP2-AS1	B3GNT6	0.1666	0.0121342
AGAP2-AS1	B3GNT7	-0.00508764	0.939371
AGAP2-AS1	B4GALNT1	-0.0469012	0.482956
AGAP2-AS1	B4GALT1	0.0160592	0.810254
AGAP2-AS1	B4GALT2	0.00585718	0.930222
AGAP2-AS1	B4GALT3	-0.0793709	0.23465
AGAP2-AS1	B4GALT4	0.196428	0.00302165
AGAP2-AS1	B4GALT5	0.0749526	0.261813
AGAP2-AS1	B4GALT6	0.0694303	0.298696
AGAP2-AS1	C1GALT1	0.0345151	0.605748
AGAP2-AS1	C1GALT1C1	0.0202152	0.762464
AGAP2-AS1	C20orf173	0.0435126	0.515164
AGAP2-AS1	CD22	-0.122894	0.0651462
AGAP2-AS1	CD33	0.0779423	0.243207
AGAP2-AS1	CHST1	0.225724	0.000629005
AGAP2-AS1	CHST2	0.224759	0.000664592
AGAP2-AS1	CHST5	0.0403746	0.545948
AGAP2-AS1	CHST6	0.088725	0.18383
AGAP2-AS1	CLIP3	0.172968	0.00917308
AGAP2-AS1	CLN6	0.058133	0.384398
AGAP2-AS1	CMAS	0.205555	0.00189459
AGAP2-AS1	CTSA	0.179754	0.00674029
AGAP2-AS1	EPDR1	-0.137659	0.0386544
AGAP2-AS1	FCN1	-0.0879067	0.187923
AGAP2-AS1	FMOD	0.151309	0.0228952
AGAP2-AS1	GALNS	0.0501928	0.452742
AGAP2-AS1	GALNT1	0.380226	3.46838e-09
AGAP2-AS1	GALNT10	-0.172344	0.00943186
AGAP2-AS1	GALNT11	-0.1807	0.00645146
AGAP2-AS1	GALNT12	-0.0736318	0.270336
AGAP2-AS1	GALNT13	0.0461229	0.490256
AGAP2-AS1	GALNT14	0.236825	0.000328471
AGAP2-AS1	GALNT15	0.0911512	0.172081
AGAP2-AS1	GALNT16	-0.0330767	0.620861
AGAP2-AS1	GALNT18	-0.289788	9.52464e-06
AGAP2-AS1	GALNT2	0.099506	0.13588
AGAP2-AS1	GALNT3	0.0796668	0.232904
AGAP2-AS1	GALNT4	0.237546	0.000314555
AGAP2-AS1	GALNT5	0.0846464	0.204893
AGAP2-AS1	GALNT6	0.348535	7.43892e-08
AGAP2-AS1	GALNT7	0.118305	0.0759148
AGAP2-AS1	GALNT8	0.0285342	0.669618
AGAP2-AS1	GALNT9	0.137368	0.0390706
AGAP2-AS1	GALNTL5	-0.102395	0.124824
AGAP2-AS1	GALNTL6	0.074128	0.267113
AGAP2-AS1	GCNT1	0.156084	0.0188822
AGAP2-AS1	GCNT3	0.0300737	0.652926
AGAP2-AS1	GCNT4	-0.0631023	0.345008
AGAP2-AS1	GLB1	0.0807817	0.22641
AGAP2-AS1	GM2A	0.233363	0.000403567
AGAP2-AS1	GNE	0.0375895	0.574007
AGAP2-AS1	GNS	0.0399988	0.549694
AGAP2-AS1	HEXA	-0.00982087	0.88327
AGAP2-AS1	HEXB	0.199452	0.00259426
AGAP2-AS1	ITGB8	0.124464	0.0617626
AGAP2-AS1	KERA	0.131688	0.048003
AGAP2-AS1	LUM	0.19054	0.00404092
AGAP2-AS1	MAG	-0.109248	0.101389
AGAP2-AS1	NANP	0.117812	0.0771537
AGAP2-AS1	NANS	0.106248	0.111179
AGAP2-AS1	NEU1	0.118846	0.0745759
AGAP2-AS1	NEU2	-0.0522228	0.434649
AGAP2-AS1	NEU3	0.0944874	0.156849
AGAP2-AS1	NEU4	-0.0386641	0.5631
AGAP2-AS1	NPL	0.196692	0.00298186
AGAP2-AS1	OGN	-0.0532117	0.425988
AGAP2-AS1	OMD	0.196814	0.00296375
AGAP2-AS1	PRELP	-0.132206	0.0471231
AGAP2-AS1	PSAP	0.197847	0.00281368
AGAP2-AS1	RTN4R	0.0581451	0.384299
AGAP2-AS1	SELE	-0.19966	0.00256704
AGAP2-AS1	SELP	-0.149705	0.0243992
AGAP2-AS1	SIGLEC10	0.208636	0.00161121
AGAP2-AS1	SIGLEC11	0.10355	0.120603
AGAP2-AS1	SIGLEC16	-0.0272333	0.683852
AGAP2-AS1	SIGLEC5	0.161834	0.0148721
AGAP2-AS1	SIGLEC6	-0.176198	0.0079321
AGAP2-AS1	SIGLEC7	0.236291	0.000339129
AGAP2-AS1	SIGLEC8	0.0223335	0.738436
AGAP2-AS1	SIGLEC9	0.301154	4.03249e-06
AGAP2-AS1	SIGLECL1	-0.0631714	0.344478
AGAP2-AS1	SLC17A1	-0.103933	0.119229
AGAP2-AS1	SLC17A2	0.0257888	0.69979
AGAP2-AS1	SLC17A3	-0.239704	0.00027613
AGAP2-AS1	SLC17A4	-0.0270265	0.686126
AGAP2-AS1	SLC17A5	0.0886412	0.184246
AGAP2-AS1	SLC35A1	-0.180741	0.00643895
AGAP2-AS1	SLC35D2	-0.121441	0.0684107
AGAP2-AS1	ST3GAL1	0.0736132	0.270458
AGAP2-AS1	ST3GAL2	0.0348674	0.602071
AGAP2-AS1	ST3GAL3	-0.0817239	0.221022
AGAP2-AS1	ST3GAL4	0.0121057	0.856379
AGAP2-AS1	ST3GAL5	-0.180742	0.00643877
AGAP2-AS1	ST3GAL6	-0.0951877	0.153784
AGAP2-AS1	ST6GAL1	0.0840103	0.208329
AGAP2-AS1	ST6GAL2	0.168082	0.0113785
AGAP2-AS1	ST6GALNAC1	-0.0666911	0.318212
AGAP2-AS1	ST6GALNAC2	-0.00897596	0.89325
AGAP2-AS1	ST6GALNAC3	0.0253004	0.705208
AGAP2-AS1	ST6GALNAC4	-0.0663571	0.320647
AGAP2-AS1	ST6GALNAC5	-0.059044	0.37698
AGAP2-AS1	ST6GALNAC6	-0.0619306	0.354057
AGAP2-AS1	ST8SIA1	-0.0671465	0.314911
AGAP2-AS1	ST8SIA2	0.277513	2.31389e-05
AGAP2-AS1	ST8SIA3	0.0140613	0.833491
AGAP2-AS1	ST8SIA4	0.194094	0.0033939
AGAP2-AS1	ST8SIA5	0.0362477	0.587764
AGPAT4-IT1	ABCA2	0.13767	0.0386393
AGPAT4-IT1	ACAN	0.094439	0.157062
AGPAT4-IT1	ADIPOQ	0.124143	0.062441
AGPAT4-IT1	AGRN	-0.0446383	0.504343
AGPAT4-IT1	B3GALT4	-0.0932092	0.16256
AGPAT4-IT1	B3GNT2	-0.0106274	0.873761
AGPAT4-IT1	B3GNT3	-0.166952	0.0119512
AGPAT4-IT1	B3GNT4	-0.044104	0.509464
AGPAT4-IT1	B3GNT6	-0.214788	0.00115783
AGPAT4-IT1	B3GNT7	-0.103362	0.121285
AGPAT4-IT1	B4GALNT1	0.194961	0.00325111
AGPAT4-IT1	B4GALT1	-0.0239593	0.720163
AGPAT4-IT1	B4GALT2	0.0610753	0.360756
AGPAT4-IT1	B4GALT3	-0.0425037	0.524962
AGPAT4-IT1	B4GALT4	-0.214859	0.00115337
AGPAT4-IT1	B4GALT5	-0.0188829	0.777696
AGPAT4-IT1	B4GALT6	0.124829	0.0609961
AGPAT4-IT1	C1GALT1	-0.203894	0.00206564
AGPAT4-IT1	C1GALT1C1	-0.213481	0.00124301
AGPAT4-IT1	C20orf173	-0.0853858	0.20095
AGPAT4-IT1	CD22	0.253705	0.000115183
AGPAT4-IT1	CD33	0.125205	0.0602169
AGPAT4-IT1	CHST1	0.131228	0.0487948
AGPAT4-IT1	CHST2	-0.0392874	0.55682
AGPAT4-IT1	CHST5	-0.0748803	0.262275
AGPAT4-IT1	CHST6	0.0372499	0.577475
AGPAT4-IT1	CLIP3	0.0311512	0.641343
AGPAT4-IT1	CLN6	-0.0942879	0.15773
AGPAT4-IT1	CMAS	0.00600532	0.928462
AGPAT4-IT1	CTSA	-0.21559	0.00110824
AGPAT4-IT1	EPDR1	-0.181821	0.00612354
AGPAT4-IT1	FCN1	0.139306	0.0363642
AGPAT4-IT1	FMOD	0.11628	0.0811072
AGPAT4-IT1	GALNS	0.0978149	0.142691
AGPAT4-IT1	GALNT1	-0.118844	0.0745809
AGPAT4-IT1	GALNT10	-0.0482905	0.470072
AGPAT4-IT1	GALNT11	0.0867122	0.194016
AGPAT4-IT1	GALNT12	-0.163744	0.0137158
AGPAT4-IT1	GALNT13	0.159169	0.016627
AGPAT4-IT1	GALNT14	-0.0973865	0.144457
AGPAT4-IT1	GALNT15	0.227433	0.000570267
AGPAT4-IT1	GALNT16	0.259292	8.01128e-05
AGPAT4-IT1	GALNT18	0.224871	0.000660351
AGPAT4-IT1	GALNT2	0.0154349	0.817498
AGPAT4-IT1	GALNT3	-0.109736	0.0998637
AGPAT4-IT1	GALNT4	-0.248828	0.000157093
AGPAT4-IT1	GALNT5	-0.0894202	0.180404
AGPAT4-IT1	GALNT6	-0.206124	0.00183903
AGPAT4-IT1	GALNT7	-0.238888	0.000290114
AGPAT4-IT1	GALNT8	-0.01249	0.851871
AGPAT4-IT1	GALNT9	-0.100441	0.132224
AGPAT4-IT1	GALNTL5	-0.0440957	0.509544
AGPAT4-IT1	GALNTL6	-7.96052e-05	0.99905
AGPAT4-IT1	GCNT1	-0.0949341	0.154889
AGPAT4-IT1	GCNT3	-0.154384	0.0202344
AGPAT4-IT1	GCNT4	0.0691582	0.300599
AGPAT4-IT1	GLB1	-0.230599	0.000474668
AGPAT4-IT1	GM2A	-0.0316222	0.636307
AGPAT4-IT1	GNE	-0.0736921	0.269943
AGPAT4-IT1	GNS	-0.143233	0.0313627
AGPAT4-IT1	HEXA	0.265986	5.12905e-05
AGPAT4-IT1	HEXB	-0.206392	0.00181339
AGPAT4-IT1	ITGB8	0.0968583	0.146657
AGPAT4-IT1	KERA	0.114391	0.086204
AGPAT4-IT1	LUM	0.13161	0.0481355
AGPAT4-IT1	MAG	0.0100098	0.881041
AGPAT4-IT1	NANP	-0.28502	1.35133e-05
AGPAT4-IT1	NANS	0.00831624	0.901054
AGPAT4-IT1	NEU1	-0.11708	0.0790237
AGPAT4-IT1	NEU2	0.109525	0.10052
AGPAT4-IT1	NEU3	-0.0647809	0.332301
AGPAT4-IT1	NEU4	0.107053	0.108482
AGPAT4-IT1	NPL	0.159441	0.0164396
AGPAT4-IT1	OGN	0.197783	0.00282277
AGPAT4-IT1	OMD	0.0583507	0.382617
AGPAT4-IT1	PRELP	0.128275	0.0541453
AGPAT4-IT1	PSAP	-0.0799655	0.231152
AGPAT4-IT1	RTN4R	0.0778484	0.243777
AGPAT4-IT1	SELE	0.216715	0.00104203
AGPAT4-IT1	SELP	0.183149	0.00575438
AGPAT4-IT1	SIGLEC10	-0.0157617	0.813703
AGPAT4-IT1	SIGLEC11	0.0406114	0.543593
AGPAT4-IT1	SIGLEC16	0.183008	0.00579249
AGPAT4-IT1	SIGLEC5	-0.0948142	0.155413
AGPAT4-IT1	SIGLEC6	0.201352	0.00235474
AGPAT4-IT1	SIGLEC7	0.0858556	0.198474
AGPAT4-IT1	SIGLEC8	-0.0596193	0.37234
AGPAT4-IT1	SIGLEC9	-0.0652979	0.328449
AGPAT4-IT1	SIGLECL1	0.0023128	0.972418
AGPAT4-IT1	SLC17A1	0.0210522	0.752941
AGPAT4-IT1	SLC17A2	0.00391826	0.953288
AGPAT4-IT1	SLC17A3	0.122325	0.0664095
AGPAT4-IT1	SLC17A4	0.0999536	0.134119
AGPAT4-IT1	SLC17A5	-0.104726	0.116422
AGPAT4-IT1	SLC35A1	0.127314	0.0559896
AGPAT4-IT1	SLC35D2	0.0918125	0.168977
AGPAT4-IT1	ST3GAL1	0.0510577	0.444982
AGPAT4-IT1	ST3GAL2	0.287408	1.13505e-05
AGPAT4-IT1	ST3GAL3	0.0865337	0.194939
AGPAT4-IT1	ST3GAL4	-0.0261496	0.695796
AGPAT4-IT1	ST3GAL5	-0.0142834	0.830901
AGPAT4-IT1	ST3GAL6	0.184778	0.00532872
AGPAT4-IT1	ST6GAL1	-0.0105768	0.874357
AGPAT4-IT1	ST6GAL2	0.0861828	0.196763
AGPAT4-IT1	ST6GALNAC1	-0.155513	0.0193275
AGPAT4-IT1	ST6GALNAC2	0.0486628	0.466652
AGPAT4-IT1	ST6GALNAC3	0.24338	0.000220566
AGPAT4-IT1	ST6GALNAC4	-0.0677576	0.310517
AGPAT4-IT1	ST6GALNAC5	0.0963124	0.148958
AGPAT4-IT1	ST6GALNAC6	0.242385	0.00023447
AGPAT4-IT1	ST8SIA1	0.248671	0.000158657
AGPAT4-IT1	ST8SIA2	-0.133609	0.0448087
AGPAT4-IT1	ST8SIA3	-0.000604019	0.992795
AGPAT4-IT1	ST8SIA4	0.00763737	0.909095
AGPAT4-IT1	ST8SIA5	0.125563	0.0594805
ALDH1L1-AS2	ABCA2	-0.0135089	0.839943
ALDH1L1-AS2	ACAN	0.0546992	0.41315
ALDH1L1-AS2	ADIPOQ	0.0048984	0.941622
ALDH1L1-AS2	AGRN	-0.0769272	0.249418
ALDH1L1-AS2	B3GALT4	-0.0205857	0.758244
ALDH1L1-AS2	B3GNT2	0.0879736	0.187585
ALDH1L1-AS2	B3GNT3	-0.122738	0.0654907
ALDH1L1-AS2	B3GNT4	-0.0111659	0.867422
ALDH1L1-AS2	B3GNT6	-0.215156	0.00113481
ALDH1L1-AS2	B3GNT7	-0.0269854	0.686578
ALDH1L1-AS2	B4GALNT1	-0.0717317	0.282927
ALDH1L1-AS2	B4GALT1	-0.0605283	0.365082
ALDH1L1-AS2	B4GALT2	0.0805002	0.228038
ALDH1L1-AS2	B4GALT3	-0.192048	0.00375389
ALDH1L1-AS2	B4GALT4	-0.0745458	0.264419
ALDH1L1-AS2	B4GALT5	-0.110707	0.0968817
ALDH1L1-AS2	B4GALT6	0.0391769	0.557931
ALDH1L1-AS2	C1GALT1	0.00581331	0.930744
ALDH1L1-AS2	C1GALT1C1	-0.0186387	0.780497
ALDH1L1-AS2	C20orf173	0.0566951	0.396287
ALDH1L1-AS2	CD22	0.0918865	0.168633
ALDH1L1-AS2	CD33	0.0470022	0.482013
ALDH1L1-AS2	CHST1	-0.0496658	0.457506
ALDH1L1-AS2	CHST2	0.034911	0.601617
ALDH1L1-AS2	CHST5	0.00163185	0.980537
ALDH1L1-AS2	CHST6	-0.0595443	0.372943
ALDH1L1-AS2	CLIP3	0.104754	0.116323
ALDH1L1-AS2	CLN6	0.138748	0.0371273
ALDH1L1-AS2	CMAS	0.103828	0.119606
ALDH1L1-AS2	CTSA	0.0373098	0.576863
ALDH1L1-AS2	EPDR1	-0.0208264	0.755507
ALDH1L1-AS2	FCN1	0.0613706	0.358434
ALDH1L1-AS2	FMOD	-0.0951004	0.154164
ALDH1L1-AS2	GALNS	-0.0584096	0.382136
ALDH1L1-AS2	GALNT1	-0.0887424	0.183744
ALDH1L1-AS2	GALNT10	-0.0216634	0.74601
ALDH1L1-AS2	GALNT11	-0.115219	0.0839398
ALDH1L1-AS2	GALNT12	-0.114984	0.0845777
ALDH1L1-AS2	GALNT13	-0.000794946	0.990518
ALDH1L1-AS2	GALNT14	-0.000310747	0.996293
ALDH1L1-AS2	GALNT15	-0.022009	0.742101
ALDH1L1-AS2	GALNT16	0.0598958	0.370123
ALDH1L1-AS2	GALNT18	-0.0303822	0.649601
ALDH1L1-AS2	GALNT2	0.0146381	0.826766
ALDH1L1-AS2	GALNT3	-0.0159342	0.811703
ALDH1L1-AS2	GALNT4	-0.0901685	0.17677
ALDH1L1-AS2	GALNT5	-0.0244735	0.714416
ALDH1L1-AS2	GALNT6	-0.086432	0.195466
ALDH1L1-AS2	GALNT7	-0.135296	0.0421518
ALDH1L1-AS2	GALNT8	-0.0581627	0.384155
ALDH1L1-AS2	GALNT9	0.0937323	0.160204
ALDH1L1-AS2	GALNTL5	0.135754	0.0414542
ALDH1L1-AS2	GALNTL6	-0.132965	0.0458591
ALDH1L1-AS2	GCNT1	-0.0632352	0.34399
ALDH1L1-AS2	GCNT3	-0.107877	0.105774
ALDH1L1-AS2	GCNT4	-0.0304374	0.649006
ALDH1L1-AS2	GLB1	-0.0434577	0.515694
ALDH1L1-AS2	GM2A	0.0386752	0.562988
ALDH1L1-AS2	GNE	0.0502314	0.452393
ALDH1L1-AS2	GNS	-0.0937829	0.159978
ALDH1L1-AS2	HEXA	0.241076	0.000254026
ALDH1L1-AS2	HEXB	0.000997656	0.9881
ALDH1L1-AS2	ITGB8	-0.0277098	0.678626
ALDH1L1-AS2	KERA	-0.0531298	0.426701
ALDH1L1-AS2	LUM	-0.0118886	0.858928
ALDH1L1-AS2	MAG	-0.015877	0.812366
ALDH1L1-AS2	NANP	0.0986543	0.139278
ALDH1L1-AS2	NANS	0.192769	0.00362339
ALDH1L1-AS2	NEU1	0.132799	0.0461328
ALDH1L1-AS2	NEU2	0.0236952	0.72312
ALDH1L1-AS2	NEU3	0.022664	0.734709
ALDH1L1-AS2	NEU4	-0.0307828	0.645294
ALDH1L1-AS2	NPL	-0.0282508	0.672709
ALDH1L1-AS2	OGN	-0.10885	0.102646
ALDH1L1-AS2	OMD	-0.0710422	0.287592
ALDH1L1-AS2	PRELP	-0.075651	0.257382
ALDH1L1-AS2	PSAP	0.0890742	0.182103
ALDH1L1-AS2	RTN4R	0.0210641	0.752805
ALDH1L1-AS2	SELE	-0.0249429	0.709184
ALDH1L1-AS2	SELP	0.068139	0.307795
ALDH1L1-AS2	SIGLEC10	0.117254	0.0785755
ALDH1L1-AS2	SIGLEC11	-0.00383527	0.954277
ALDH1L1-AS2	SIGLEC16	0.0469343	0.482647
ALDH1L1-AS2	SIGLEC5	0.0573892	0.390521
ALDH1L1-AS2	SIGLEC6	0.0615431	0.357083
ALDH1L1-AS2	SIGLEC7	-0.0129727	0.846216
ALDH1L1-AS2	SIGLEC8	-0.0377248	0.572628
ALDH1L1-AS2	SIGLEC9	0.0918057	0.169009
ALDH1L1-AS2	SIGLECL1	-0.168442	0.0112016
ALDH1L1-AS2	SLC17A1	0.0650372	0.330388
ALDH1L1-AS2	SLC17A2	0.0302074	0.651484
ALDH1L1-AS2	SLC17A3	-0.00464638	0.944621
ALDH1L1-AS2	SLC17A4	0.035192	0.598693
ALDH1L1-AS2	SLC17A5	0.0585332	0.381128
ALDH1L1-AS2	SLC35A1	-0.0827234	0.215407
ALDH1L1-AS2	SLC35D2	0.109072	0.101944
ALDH1L1-AS2	ST3GAL1	-0.10769	0.106384
ALDH1L1-AS2	ST3GAL2	-0.0321139	0.631068
ALDH1L1-AS2	ST3GAL3	-0.0324549	0.627444
ALDH1L1-AS2	ST3GAL4	0.0138977	0.835401
ALDH1L1-AS2	ST3GAL5	-0.0865057	0.195084
ALDH1L1-AS2	ST3GAL6	-0.0866869	0.194147
ALDH1L1-AS2	ST6GAL1	0.108973	0.102258
ALDH1L1-AS2	ST6GAL2	-0.0559056	0.402908
ALDH1L1-AS2	ST6GALNAC1	-0.193785	0.00344615
ALDH1L1-AS2	ST6GALNAC2	-0.0515365	0.440719
ALDH1L1-AS2	ST6GALNAC3	0.04333	0.51693
ALDH1L1-AS2	ST6GALNAC4	0.111928	0.093231
ALDH1L1-AS2	ST6GALNAC5	0.012824	0.847957
ALDH1L1-AS2	ST6GALNAC6	-0.0947931	0.155505
ALDH1L1-AS2	ST8SIA1	0.0563824	0.398901
ALDH1L1-AS2	ST8SIA2	-0.0728373	0.275554
ALDH1L1-AS2	ST8SIA3	-0.0189784	0.7766
ALDH1L1-AS2	ST8SIA4	0.0209124	0.754529
ALDH1L1-AS2	ST8SIA5	-0.0172435	0.796554
ALKBH3-AS1	ABCA2	0.0297667	0.656241
ALKBH3-AS1	ACAN	0.145391	0.0288734
ALKBH3-AS1	ADIPOQ	-0.0401092	0.548592
ALKBH3-AS1	AGRN	0.188709	0.00441588
ALKBH3-AS1	B3GALT4	0.103258	0.121659
ALKBH3-AS1	B3GNT2	-0.12508	0.0604752
ALKBH3-AS1	B3GNT3	0.234466	0.00037807
ALKBH3-AS1	B3GNT4	0.056428	0.39852
ALKBH3-AS1	B3GNT6	0.0413299	0.536481
ALKBH3-AS1	B3GNT7	-0.0471894	0.480268
ALKBH3-AS1	B4GALNT1	-0.0594298	0.373864
ALKBH3-AS1	B4GALT1	0.145066	0.0292377
ALKBH3-AS1	B4GALT2	0.162051	0.0147362
ALKBH3-AS1	B4GALT3	0.0219511	0.742755
ALKBH3-AS1	B4GALT4	0.136061	0.0409909
ALKBH3-AS1	B4GALT5	0.0813916	0.222911
ALKBH3-AS1	B4GALT6	-0.0754663	0.258549
ALKBH3-AS1	C1GALT1	0.124583	0.0615108
ALKBH3-AS1	C1GALT1C1	0.0615661	0.356903
ALKBH3-AS1	C20orf173	0.103586	0.120475
ALKBH3-AS1	CD22	-0.0998364	0.134579
ALKBH3-AS1	CD33	-0.0682939	0.306694
ALKBH3-AS1	CHST1	0.195151	0.00322048
ALKBH3-AS1	CHST2	0.0737189	0.269769
ALKBH3-AS1	CHST5	0.104456	0.117371
ALKBH3-AS1	CHST6	0.0358103	0.592281
ALKBH3-AS1	CLIP3	-0.0152347	0.819824
ALKBH3-AS1	CLN6	0.0747661	0.263005
ALKBH3-AS1	CMAS	0.0543445	0.416191
ALKBH3-AS1	CTSA	0.0714457	0.284855
ALKBH3-AS1	EPDR1	-0.158109	0.0173736
ALKBH3-AS1	FCN1	-0.0491492	0.462204
ALKBH3-AS1	FMOD	-0.049818	0.456128
ALKBH3-AS1	GALNS	0.0133855	0.841386
ALKBH3-AS1	GALNT1	0.0960122	0.150235
ALKBH3-AS1	GALNT10	0.0742427	0.266371
ALKBH3-AS1	GALNT11	-0.169854	0.0105299
ALKBH3-AS1	GALNT12	0.147847	0.0262478
ALKBH3-AS1	GALNT13	0.102374	0.1249
ALKBH3-AS1	GALNT14	0.0554182	0.407028
ALKBH3-AS1	GALNT15	-0.061395	0.358243
ALKBH3-AS1	GALNT16	-0.0482482	0.470461
ALKBH3-AS1	GALNT18	-0.145422	0.0288393
ALKBH3-AS1	GALNT2	0.198982	0.00265697
ALKBH3-AS1	GALNT3	0.0141651	0.83228
ALKBH3-AS1	GALNT4	0.0835236	0.210986
ALKBH3-AS1	GALNT5	0.132123	0.0472624
ALKBH3-AS1	GALNT6	0.151916	0.0223477
ALKBH3-AS1	GALNT7	0.229847	0.000495935
ALKBH3-AS1	GALNT8	-0.0115751	0.86261
ALKBH3-AS1	GALNT9	0.0752916	0.259655
ALKBH3-AS1	GALNTL5	0.0689051	0.302375
ALKBH3-AS1	GALNTL6	0.04578	0.493491
ALKBH3-AS1	GCNT1	0.125284	0.0600522
ALKBH3-AS1	GCNT3	0.156247	0.0187562
ALKBH3-AS1	GCNT4	-0.0354442	0.596074
ALKBH3-AS1	GLB1	-0.0150195	0.822327
ALKBH3-AS1	GM2A	0.000402644	0.995197
ALKBH3-AS1	GNE	0.0163018	0.807442
ALKBH3-AS1	GNS	-0.0277386	0.67831
ALKBH3-AS1	HEXA	0.102242	0.125392
ALKBH3-AS1	HEXB	0.0262964	0.694174
ALKBH3-AS1	ITGB8	0.179646	0.00677402
ALKBH3-AS1	KERA	0.0259533	0.697967
ALKBH3-AS1	LUM	-0.00752381	0.910441
ALKBH3-AS1	MAG	0.0392161	0.557537
ALKBH3-AS1	NANP	-0.0546721	0.413382
ALKBH3-AS1	NANS	0.0820282	0.219301
ALKBH3-AS1	NEU1	0.111206	0.0953746
ALKBH3-AS1	NEU2	-0.0717118	0.28306
ALKBH3-AS1	NEU3	0.218786	0.000929506
ALKBH3-AS1	NEU4	0.0959983	0.150294
ALKBH3-AS1	NPL	0.0750039	0.261486
ALKBH3-AS1	OGN	-0.161337	0.0151866
ALKBH3-AS1	OMD	-0.0116521	0.861705
ALKBH3-AS1	PRELP	-0.0774213	0.246381
ALKBH3-AS1	PSAP	0.0301409	0.652201
ALKBH3-AS1	RTN4R	0.0882104	0.186396
ALKBH3-AS1	SELE	-0.0690185	0.301578
ALKBH3-AS1	SELP	-0.140512	0.0347607
ALKBH3-AS1	SIGLEC10	0.043621	0.514116
ALKBH3-AS1	SIGLEC11	0.141365	0.0336632
ALKBH3-AS1	SIGLEC16	0.0845222	0.20556
ALKBH3-AS1	SIGLEC5	0.0874952	0.190006
ALKBH3-AS1	SIGLEC6	-0.0887135	0.183887
ALKBH3-AS1	SIGLEC7	0.0122529	0.854652
ALKBH3-AS1	SIGLEC8	0.0124028	0.852893
ALKBH3-AS1	SIGLEC9	0.0222761	0.739084
ALKBH3-AS1	SIGLECL1	-0.00191209	0.977195
ALKBH3-AS1	SLC17A1	-0.00258954	0.969119
ALKBH3-AS1	SLC17A2	0.0372556	0.577417
ALKBH3-AS1	SLC17A3	-0.226851	0.000589692
ALKBH3-AS1	SLC17A4	0.0703703	0.292186
ALKBH3-AS1	SLC17A5	0.077903	0.243445
ALKBH3-AS1	SLC35A1	-0.0934486	0.161479
ALKBH3-AS1	SLC35D2	-0.0503179	0.451614
ALKBH3-AS1	ST3GAL1	0.107347	0.107511
ALKBH3-AS1	ST3GAL2	0.00161061	0.98079
ALKBH3-AS1	ST3GAL3	0.0924059	0.166228
ALKBH3-AS1	ST3GAL4	0.100973	0.130177
ALKBH3-AS1	ST3GAL5	-0.0244792	0.714353
ALKBH3-AS1	ST3GAL6	0.053187	0.426203
ALKBH3-AS1	ST6GAL1	0.0147182	0.825833
ALKBH3-AS1	ST6GAL2	-0.0224548	0.737067
ALKBH3-AS1	ST6GALNAC1	0.0535671	0.4229
ALKBH3-AS1	ST6GALNAC2	-0.192188	0.00372824
ALKBH3-AS1	ST6GALNAC3	-0.167144	0.0118519
ALKBH3-AS1	ST6GALNAC4	0.0260698	0.696678
ALKBH3-AS1	ST6GALNAC5	-0.0907803	0.17384
ALKBH3-AS1	ST6GALNAC6	-0.117871	0.0770049
ALKBH3-AS1	ST8SIA1	-0.110242	0.0983009
ALKBH3-AS1	ST8SIA2	0.0556436	0.405119
ALKBH3-AS1	ST8SIA3	0.148398	0.0256872
ALKBH3-AS1	ST8SIA4	-0.00857508	0.897991
ALKBH3-AS1	ST8SIA5	0.147281	0.0268338
ALMS1-IT1	ABCA2	0.0119949	0.85768
ALMS1-IT1	ACAN	-0.0717483	0.282815
ALMS1-IT1	ADIPOQ	0.0117005	0.861137
ALMS1-IT1	AGRN	0.164887	0.0130627
ALMS1-IT1	B3GALT4	-0.0376366	0.573527
ALMS1-IT1	B3GNT2	-0.0192385	0.773622
ALMS1-IT1	B3GNT3	0.0832863	0.21229
ALMS1-IT1	B3GNT4	-0.0183899	0.783353
ALMS1-IT1	B3GNT6	0.0212069	0.751184
ALMS1-IT1	B3GNT7	-0.153337	0.0211087
ALMS1-IT1	B4GALNT1	0.0316776	0.635716
ALMS1-IT1	B4GALT1	0.14547	0.0287859
ALMS1-IT1	B4GALT2	0.128172	0.0543415
ALMS1-IT1	B4GALT3	0.0751614	0.260483
ALMS1-IT1	B4GALT4	0.134335	0.0436482
ALMS1-IT1	B4GALT5	0.0541061	0.418241
ALMS1-IT1	B4GALT6	0.00637871	0.924027
ALMS1-IT1	C1GALT1	-0.0357048	0.593372
ALMS1-IT1	C1GALT1C1	0.00114161	0.986383
ALMS1-IT1	C20orf173	-0.0187252	0.779505
ALMS1-IT1	CD22	-0.146698	0.027449
ALMS1-IT1	CD33	0.0449802	0.501079
ALMS1-IT1	CHST1	0.0135487	0.839477
ALMS1-IT1	CHST2	-0.151534	0.0226914
ALMS1-IT1	CHST5	-0.0506445	0.44868
ALMS1-IT1	CHST6	-0.158859	0.0168424
ALMS1-IT1	CLIP3	0.0499732	0.454724
ALMS1-IT1	CLN6	-0.0152452	0.819702
ALMS1-IT1	CMAS	0.13325	0.0453916
ALMS1-IT1	CTSA	0.192655	0.00364378
ALMS1-IT1	EPDR1	-0.0542268	0.417202
ALMS1-IT1	FCN1	-0.0426965	0.523082
ALMS1-IT1	FMOD	-0.029759	0.656324
ALMS1-IT1	GALNS	0.0282331	0.672903
ALMS1-IT1	GALNT1	0.0378075	0.571786
ALMS1-IT1	GALNT10	-0.139127	0.0366076
ALMS1-IT1	GALNT11	-0.0586357	0.380294
ALMS1-IT1	GALNT12	-0.244648	0.000203955
ALMS1-IT1	GALNT13	-0.0511214	0.444413
ALMS1-IT1	GALNT14	-0.0452718	0.498306
ALMS1-IT1	GALNT15	-0.0189193	0.777279
ALMS1-IT1	GALNT16	-0.248106	0.000164395
ALMS1-IT1	GALNT18	-0.112961	0.0902308
ALMS1-IT1	GALNT2	0.127396	0.05583
ALMS1-IT1	GALNT3	-0.00953989	0.886587
ALMS1-IT1	GALNT4	-0.000559678	0.993324
ALMS1-IT1	GALNT5	-0.147464	0.0266432
ALMS1-IT1	GALNT6	-0.0556075	0.405424
ALMS1-IT1	GALNT7	-0.0999979	0.133946
ALMS1-IT1	GALNT8	-0.0457478	0.493795
ALMS1-IT1	GALNT9	0.0282364	0.672867
ALMS1-IT1	GALNTL5	0.0323642	0.628408
ALMS1-IT1	GALNTL6	0.0579116	0.386215
ALMS1-IT1	GCNT1	-0.137029	0.0395626
ALMS1-IT1	GCNT3	-0.0828238	0.214849
ALMS1-IT1	GCNT4	0.0490158	0.463422
ALMS1-IT1	GLB1	-0.0620157	0.353395
ALMS1-IT1	GM2A	0.0506986	0.448194
ALMS1-IT1	GNE	-0.0283687	0.671423
ALMS1-IT1	GNS	0.152651	0.021699
ALMS1-IT1	HEXA	-0.0669565	0.316286
ALMS1-IT1	HEXB	0.0458152	0.493158
ALMS1-IT1	ITGB8	-0.091751	0.169264
ALMS1-IT1	KERA	-0.0960133	0.15023
ALMS1-IT1	LUM	0.057504	0.389572
ALMS1-IT1	MAG	0.0486982	0.466327
ALMS1-IT1	NANP	0.0687514	0.303458
ALMS1-IT1	NANS	-0.290447	9.07099e-06
ALMS1-IT1	NEU1	-0.0633696	0.342964
ALMS1-IT1	NEU2	-0.0021968	0.973801
ALMS1-IT1	NEU3	0.119703	0.0724928
ALMS1-IT1	NEU4	-0.0734287	0.271664
ALMS1-IT1	NPL	0.072522	0.277643
ALMS1-IT1	OGN	-0.227673	0.000562452
ALMS1-IT1	OMD	-0.0533209	0.425038
ALMS1-IT1	PRELP	-0.175793	0.00807884
ALMS1-IT1	PSAP	0.0684898	0.305305
ALMS1-IT1	RTN4R	-0.150232	0.0238959
ALMS1-IT1	SELE	-0.108549	0.103607
ALMS1-IT1	SELP	-0.277914	2.24927e-05
ALMS1-IT1	SIGLEC10	0.091532	0.170288
ALMS1-IT1	SIGLEC11	-0.0585962	0.380616
ALMS1-IT1	SIGLEC16	0.0153385	0.818618
ALMS1-IT1	SIGLEC5	0.0810388	0.22493
ALMS1-IT1	SIGLEC6	-0.255735	0.000101045
ALMS1-IT1	SIGLEC7	0.0870658	0.192197
ALMS1-IT1	SIGLEC8	-0.0109104	0.870428
ALMS1-IT1	SIGLEC9	0.0147177	0.82584
ALMS1-IT1	SIGLECL1	0.0550575	0.410093
ALMS1-IT1	SLC17A1	-0.0438539	0.51187
ALMS1-IT1	SLC17A2	0.102877	0.12305
ALMS1-IT1	SLC17A3	-0.148539	0.0255456
ALMS1-IT1	SLC17A4	0.0130803	0.844957
ALMS1-IT1	SLC17A5	-0.14272	0.0319809
ALMS1-IT1	SLC35A1	-0.119329	0.0733955
ALMS1-IT1	SLC35D2	-0.156396	0.0186425
ALMS1-IT1	ST3GAL1	-0.0593666	0.374374
ALMS1-IT1	ST3GAL2	-0.0353497	0.597054
ALMS1-IT1	ST3GAL3	0.00427887	0.948995
ALMS1-IT1	ST3GAL4	-0.0126295	0.850236
ALMS1-IT1	ST3GAL5	-0.086673	0.194219
ALMS1-IT1	ST3GAL6	-0.0792159	0.235568
ALMS1-IT1	ST6GAL1	0.0255271	0.702691
ALMS1-IT1	ST6GAL2	-0.0719688	0.281335
ALMS1-IT1	ST6GALNAC1	-0.203298	0.00213038
ALMS1-IT1	ST6GALNAC2	-0.144555	0.0298175
ALMS1-IT1	ST6GALNAC3	-0.122039	0.0670521
ALMS1-IT1	ST6GALNAC4	-0.114883	0.0848515
ALMS1-IT1	ST6GALNAC5	0.0902464	0.176395
ALMS1-IT1	ST6GALNAC6	-0.221568	0.000795917
ALMS1-IT1	ST8SIA1	0.0178497	0.789567
ALMS1-IT1	ST8SIA2	0.00311618	0.962843
ALMS1-IT1	ST8SIA3	-0.0259466	0.698042
ALMS1-IT1	ST8SIA4	0.0116829	0.861344
ALMS1-IT1	ST8SIA5	-0.0178296	0.789798
ANKRD44-IT1	ABCA2	0.16008	0.016008
ANKRD44-IT1	ACAN	0.168528	0.0111597
ANKRD44-IT1	ADIPOQ	-0.00231786	0.972357
ANKRD44-IT1	AGRN	-0.00873749	0.89607
ANKRD44-IT1	B3GALT4	0.0438004	0.512385
ANKRD44-IT1	B3GNT2	-0.0510811	0.444773
ANKRD44-IT1	B3GNT3	-0.0292249	0.662108
ANKRD44-IT1	B3GNT4	0.017514	0.793435
ANKRD44-IT1	B3GNT6	-0.0613691	0.358446
ANKRD44-IT1	B3GNT7	0.0214779	0.748111
ANKRD44-IT1	B4GALNT1	0.0334546	0.616874
ANKRD44-IT1	B4GALT1	-0.138052	0.0380976
ANKRD44-IT1	B4GALT2	0.00871932	0.896285
ANKRD44-IT1	B4GALT3	0.0413865	0.535922
ANKRD44-IT1	B4GALT4	-0.028337	0.671768
ANKRD44-IT1	B4GALT5	-0.102276	0.125265
ANKRD44-IT1	B4GALT6	0.0170909	0.798317
ANKRD44-IT1	C1GALT1	0.0881441	0.186728
ANKRD44-IT1	C1GALT1C1	0.00288373	0.965613
ANKRD44-IT1	C20orf173	0.0247544	0.711283
ANKRD44-IT1	CD22	0.090479	0.175279
ANKRD44-IT1	CD33	-0.00814061	0.903134
ANKRD44-IT1	CHST1	0.0219502	0.742765
ANKRD44-IT1	CHST2	-0.0427778	0.522291
ANKRD44-IT1	CHST5	0.0158011	0.813246
ANKRD44-IT1	CHST6	-0.021808	0.744373
ANKRD44-IT1	CLIP3	-0.0195672	0.769861
ANKRD44-IT1	CLN6	0.00476842	0.943169
ANKRD44-IT1	CMAS	0.0622757	0.351377
ANKRD44-IT1	CTSA	-0.0198916	0.766156
ANKRD44-IT1	EPDR1	0.0372573	0.5774
ANKRD44-IT1	FCN1	-0.0774446	0.246238
ANKRD44-IT1	FMOD	0.0234493	0.725878
ANKRD44-IT1	GALNS	0.0666009	0.318868
ANKRD44-IT1	GALNT1	0.0131244	0.84444
ANKRD44-IT1	GALNT10	0.0349807	0.600891
ANKRD44-IT1	GALNT11	0.102285	0.125232
ANKRD44-IT1	GALNT12	-0.0408205	0.541518
ANKRD44-IT1	GALNT13	0.145822	0.0283964
ANKRD44-IT1	GALNT14	0.0103612	0.876897
ANKRD44-IT1	GALNT15	0.0081888	0.902563
ANKRD44-IT1	GALNT16	-0.0989718	0.138004
ANKRD44-IT1	GALNT18	0.123587	0.0636343
ANKRD44-IT1	GALNT2	-0.0162897	0.807582
ANKRD44-IT1	GALNT3	0.0137457	0.837176
ANKRD44-IT1	GALNT4	-0.059212	0.375621
ANKRD44-IT1	GALNT5	0.0850488	0.20274
ANKRD44-IT1	GALNT6	-0.0314698	0.637934
ANKRD44-IT1	GALNT7	0.0341912	0.609137
ANKRD44-IT1	GALNT8	-0.112891	0.090431
ANKRD44-IT1	GALNT9	-0.0322592	0.629523
ANKRD44-IT1	GALNTL5	-0.147835	0.0262596
ANKRD44-IT1	GALNTL6	0.00987891	0.882585
ANKRD44-IT1	GCNT1	-0.166725	0.0120692
ANKRD44-IT1	GCNT3	0.0616277	0.356421
ANKRD44-IT1	GCNT4	0.0152821	0.819273
ANKRD44-IT1	GLB1	-0.0463255	0.48835
ANKRD44-IT1	GM2A	-0.07001	0.29467
ANKRD44-IT1	GNE	0.0167305	0.802481
ANKRD44-IT1	GNS	-0.0670747	0.31543
ANKRD44-IT1	HEXA	0.20072	0.00243209
ANKRD44-IT1	HEXB	-0.140277	0.0350685
ANKRD44-IT1	ITGB8	0.0869936	0.192568
ANKRD44-IT1	KERA	0.0694418	0.298616
ANKRD44-IT1	LUM	-0.00781063	0.907042
ANKRD44-IT1	MAG	0.00821857	0.902211
ANKRD44-IT1	NANP	-0.0972696	0.144942
ANKRD44-IT1	NANS	0.113955	0.0874166
ANKRD44-IT1	NEU1	-0.0335606	0.615759
ANKRD44-IT1	NEU2	-0.0414662	0.535136
ANKRD44-IT1	NEU3	0.0127613	0.848691
ANKRD44-IT1	NEU4	0.00689461	0.917903
ANKRD44-IT1	NPL	0.124995	0.0606517
ANKRD44-IT1	OGN	-0.00107293	0.987202
ANKRD44-IT1	OMD	-0.0167597	0.802143
ANKRD44-IT1	PRELP	0.0170876	0.798355
ANKRD44-IT1	PSAP	-0.10809	0.105083
ANKRD44-IT1	RTN4R	-0.0095304	0.886699
ANKRD44-IT1	SELE	0.0413552	0.536231
ANKRD44-IT1	SELP	0.0667337	0.317902
ANKRD44-IT1	SIGLEC10	0.0678929	0.30955
ANKRD44-IT1	SIGLEC11	-0.0825176	0.216555
ANKRD44-IT1	SIGLEC16	-0.0284151	0.670917
ANKRD44-IT1	SIGLEC5	-0.0565845	0.397211
ANKRD44-IT1	SIGLEC6	0.15316	0.0212595
ANKRD44-IT1	SIGLEC7	-0.0678536	0.309831
ANKRD44-IT1	SIGLEC8	-0.0589712	0.37757
ANKRD44-IT1	SIGLEC9	-0.0832373	0.21256
ANKRD44-IT1	SIGLECL1	-0.0570742	0.393131
ANKRD44-IT1	SLC17A1	-0.0431729	0.518452
ANKRD44-IT1	SLC17A2	-0.0518709	0.437755
ANKRD44-IT1	SLC17A3	0.00247606	0.970471
ANKRD44-IT1	SLC17A4	0.0847635	0.204265
ANKRD44-IT1	SLC17A5	-0.0952975	0.153308
ANKRD44-IT1	SLC35A1	-0.00791722	0.905779
ANKRD44-IT1	SLC35D2	0.176654	0.00776933
ANKRD44-IT1	ST3GAL1	-0.0256315	0.701533
ANKRD44-IT1	ST3GAL2	0.247897	0.000166566
ANKRD44-IT1	ST3GAL3	-0.0350885	0.599769
ANKRD44-IT1	ST3GAL4	-0.122806	0.0653397
ANKRD44-IT1	ST3GAL5	0.0615486	0.357039
ANKRD44-IT1	ST3GAL6	0.0579763	0.385684
ANKRD44-IT1	ST6GAL1	0.0455123	0.496024
ANKRD44-IT1	ST6GAL2	-0.00396832	0.952692
ANKRD44-IT1	ST6GALNAC1	-0.012758	0.84873
ANKRD44-IT1	ST6GALNAC2	0.00440727	0.947466
ANKRD44-IT1	ST6GALNAC3	-0.0163293	0.807124
ANKRD44-IT1	ST6GALNAC4	-0.0955797	0.152089
ANKRD44-IT1	ST6GALNAC5	0.0522681	0.43425
ANKRD44-IT1	ST6GALNAC6	0.0316448	0.636066
ANKRD44-IT1	ST8SIA1	0.153256	0.021178
ANKRD44-IT1	ST8SIA2	-0.0163354	0.807053
ANKRD44-IT1	ST8SIA3	0.193499	0.0034952
ANKRD44-IT1	ST8SIA4	0.0644386	0.334868
ANKRD44-IT1	ST8SIA5	0.145182	0.0291071
ANP32A-IT1	ABCA2	0.106917	0.108935
ANP32A-IT1	ACAN	-0.0524575	0.432584
ANP32A-IT1	ADIPOQ	-0.0654887	0.327035
ANP32A-IT1	AGRN	-0.0451581	0.499387
ANP32A-IT1	B3GALT4	0.126517	0.0575574
ANP32A-IT1	B3GNT2	-0.0339863	0.611286
ANP32A-IT1	B3GNT3	-0.107281	0.107729
ANP32A-IT1	B3GNT4	-0.143269	0.0313201
ANP32A-IT1	B3GNT6	-0.270834	3.68594e-05
ANP32A-IT1	B3GNT7	-0.105256	0.114575
ANP32A-IT1	B4GALNT1	-0.0565481	0.397515
ANP32A-IT1	B4GALT1	-0.0257663	0.700038
ANP32A-IT1	B4GALT2	0.128939	0.0529021
ANP32A-IT1	B4GALT3	-0.0239745	0.719993
ANP32A-IT1	B4GALT4	0.0722885	0.279197
ANP32A-IT1	B4GALT5	-0.210826	0.00143389
ANP32A-IT1	B4GALT6	0.152206	0.0220896
ANP32A-IT1	C1GALT1	-0.0432171	0.518023
ANP32A-IT1	C1GALT1C1	-0.00874598	0.89597
ANP32A-IT1	C20orf173	0.00466293	0.944424
ANP32A-IT1	CD22	0.174666	0.0085009
ANP32A-IT1	CD33	0.0550421	0.410224
ANP32A-IT1	CHST1	-0.074435	0.265131
ANP32A-IT1	CHST2	-0.0992953	0.136715
ANP32A-IT1	CHST5	0.028172	0.67357
ANP32A-IT1	CHST6	-0.169604	0.0106465
ANP32A-IT1	CLIP3	-0.129333	0.0521761
ANP32A-IT1	CLN6	0.0775491	0.2456
ANP32A-IT1	CMAS	0.0851134	0.202396
ANP32A-IT1	CTSA	-0.120568	0.0704364
ANP32A-IT1	EPDR1	-0.0551404	0.409387
ANP32A-IT1	FCN1	0.154105	0.0204648
ANP32A-IT1	FMOD	-0.0657076	0.325417
ANP32A-IT1	GALNS	0.121259	0.0688308
ANP32A-IT1	GALNT1	-0.1885	0.0044607
ANP32A-IT1	GALNT10	0.0254028	0.70407
ANP32A-IT1	GALNT11	0.0208686	0.755027
ANP32A-IT1	GALNT12	-0.0105627	0.874523
ANP32A-IT1	GALNT13	0.0826772	0.215664
ANP32A-IT1	GALNT14	-0.145958	0.0282483
ANP32A-IT1	GALNT15	-0.147523	0.0265817
ANP32A-IT1	GALNT16	-0.00667237	0.920541
ANP32A-IT1	GALNT18	0.068582	0.304653
ANP32A-IT1	GALNT2	0.0683006	0.306646
ANP32A-IT1	GALNT3	-0.0315458	0.637123
ANP32A-IT1	GALNT4	-0.107213	0.107951
ANP32A-IT1	GALNT5	-0.114984	0.0845774
ANP32A-IT1	GALNT6	-0.2434	0.000220287
ANP32A-IT1	GALNT7	-0.173327	0.00902725
ANP32A-IT1	GALNT8	-0.0422026	0.527904
ANP32A-IT1	GALNT9	-0.00647694	0.922861
ANP32A-IT1	GALNTL5	0.04687	0.483248
ANP32A-IT1	GALNTL6	0.0740192	0.267817
ANP32A-IT1	GCNT1	-0.115909	0.0820882
ANP32A-IT1	GCNT3	-0.0713675	0.285384
ANP32A-IT1	GCNT4	-0.0606076	0.364452
ANP32A-IT1	GLB1	-0.0262151	0.695072
ANP32A-IT1	GM2A	-0.0232049	0.728622
ANP32A-IT1	GNE	0.018226	0.785237
ANP32A-IT1	GNS	0.0233506	0.726986
ANP32A-IT1	HEXA	0.224089	0.000690372
ANP32A-IT1	HEXB	-0.0525885	0.431435
ANP32A-IT1	ITGB8	-0.124802	0.0610526
ANP32A-IT1	KERA	-0.145032	0.0292752
ANP32A-IT1	LUM	-0.0862769	0.196272
ANP32A-IT1	MAG	0.0521052	0.435686
ANP32A-IT1	NANP	-0.230705	0.000471751
ANP32A-IT1	NANS	0.0739622	0.268187
ANP32A-IT1	NEU1	-0.050327	0.451532
ANP32A-IT1	NEU2	0.0098473	0.882958
ANP32A-IT1	NEU3	0.00966058	0.885162
ANP32A-IT1	NEU4	-0.0406341	0.543367
ANP32A-IT1	NPL	0.0249835	0.708732
ANP32A-IT1	OGN	-0.00859515	0.897754
ANP32A-IT1	OMD	-0.198366	0.00274106
ANP32A-IT1	PRELP	0.0071407	0.914984
ANP32A-IT1	PSAP	0.021756	0.744962
ANP32A-IT1	RTN4R	-0.0392769	0.556925
ANP32A-IT1	SELE	0.0500346	0.454169
ANP32A-IT1	SELP	0.100198	0.133167
ANP32A-IT1	SIGLEC10	0.0822229	0.218206
ANP32A-IT1	SIGLEC11	-0.0768573	0.24985
ANP32A-IT1	SIGLEC16	0.0309248	0.64377
ANP32A-IT1	SIGLEC5	-0.0573854	0.390552
ANP32A-IT1	SIGLEC6	0.0699605	0.295013
ANP32A-IT1	SIGLEC7	0.00944235	0.887739
ANP32A-IT1	SIGLEC8	0.0203602	0.760811
ANP32A-IT1	SIGLEC9	-0.0873833	0.190575
ANP32A-IT1	SIGLECL1	0.0740663	0.267512
ANP32A-IT1	SLC17A1	0.0730394	0.27422
ANP32A-IT1	SLC17A2	-0.00716411	0.914706
ANP32A-IT1	SLC17A3	0.14903	0.0250576
ANP32A-IT1	SLC17A4	0.0557457	0.404256
ANP32A-IT1	SLC17A5	-0.0133742	0.841518
ANP32A-IT1	SLC35A1	0.239788	0.00027473
ANP32A-IT1	SLC35D2	0.231625	0.00044702
ANP32A-IT1	ST3GAL1	0.00289392	0.965491
ANP32A-IT1	ST3GAL2	0.136979	0.0396344
ANP32A-IT1	ST3GAL3	0.00282609	0.966299
ANP32A-IT1	ST3GAL4	-0.0628693	0.346796
ANP32A-IT1	ST3GAL5	-0.0355384	0.595097
ANP32A-IT1	ST3GAL6	0.122708	0.0655577
ANP32A-IT1	ST6GAL1	-0.0348097	0.602673
ANP32A-IT1	ST6GAL2	-0.15162	0.022613
ANP32A-IT1	ST6GALNAC1	0.058519	0.381244
ANP32A-IT1	ST6GALNAC2	-0.128695	0.0533571
ANP32A-IT1	ST6GALNAC3	0.0976467	0.143382
ANP32A-IT1	ST6GALNAC4	0.0721555	0.280085
ANP32A-IT1	ST6GALNAC5	-0.0394013	0.555677
ANP32A-IT1	ST6GALNAC6	0.0169978	0.799392
ANP32A-IT1	ST8SIA1	0.0779946	0.24289
ANP32A-IT1	ST8SIA2	-0.136625	0.0401538
ANP32A-IT1	ST8SIA3	0.0762184	0.25382
ANP32A-IT1	ST8SIA4	-0.124903	0.0608414
ANP32A-IT1	ST8SIA5	0.0210316	0.753175
APCDD1L-AS1	ABCA2	0.170545	0.0102147
APCDD1L-AS1	ACAN	0.110488	0.0975467
APCDD1L-AS1	ADIPOQ	0.0554605	0.406669
APCDD1L-AS1	AGRN	0.11013	0.0986454
APCDD1L-AS1	B3GALT4	0.104449	0.117398
APCDD1L-AS1	B3GNT2	0.0533018	0.425204
APCDD1L-AS1	B3GNT3	0.071917	0.281682
APCDD1L-AS1	B3GNT4	-0.0103929	0.876523
APCDD1L-AS1	B3GNT6	-0.127221	0.05617
APCDD1L-AS1	B3GNT7	-0.0991192	0.137415
APCDD1L-AS1	B4GALNT1	-0.108638	0.103322
APCDD1L-AS1	B4GALT1	0.059052	0.376915
APCDD1L-AS1	B4GALT2	0.096056	0.150048
APCDD1L-AS1	B4GALT3	-0.0669679	0.316203
APCDD1L-AS1	B4GALT4	0.168967	0.0109474
APCDD1L-AS1	B4GALT5	0.0217049	0.745541
APCDD1L-AS1	B4GALT6	0.0835208	0.211001
APCDD1L-AS1	C1GALT1	0.0241026	0.718559
APCDD1L-AS1	C1GALT1C1	-0.103648	0.120252
APCDD1L-AS1	C20orf173	0.0857573	0.19899
APCDD1L-AS1	CD22	0.0619771	0.353695
APCDD1L-AS1	CD33	-0.105067	0.115231
APCDD1L-AS1	CHST1	-0.00402553	0.952011
APCDD1L-AS1	CHST2	0.129647	0.0516027
APCDD1L-AS1	CHST5	0.0921579	0.167373
APCDD1L-AS1	CHST6	0.0198423	0.766719
APCDD1L-AS1	CLIP3	0.0979608	0.142093
APCDD1L-AS1	CLN6	0.0584937	0.38145
APCDD1L-AS1	CMAS	0.0830649	0.213512
APCDD1L-AS1	CTSA	0.0121906	0.855382
APCDD1L-AS1	EPDR1	-0.26141	6.96579e-05
APCDD1L-AS1	FCN1	0.0169993	0.799374
APCDD1L-AS1	FMOD	0.0199899	0.765033
APCDD1L-AS1	GALNS	-0.038279	0.566998
APCDD1L-AS1	GALNT1	0.0920097	0.16806
APCDD1L-AS1	GALNT10	-0.128262	0.054171
APCDD1L-AS1	GALNT11	-0.187827	0.00460747
APCDD1L-AS1	GALNT12	-0.0427531	0.522531
APCDD1L-AS1	GALNT13	0.00602091	0.928277
APCDD1L-AS1	GALNT14	0.106716	0.109606
APCDD1L-AS1	GALNT15	0.00654934	0.922001
APCDD1L-AS1	GALNT16	0.00679809	0.919049
APCDD1L-AS1	GALNT18	-0.135889	0.0412502
APCDD1L-AS1	GALNT2	0.163795	0.0136863
APCDD1L-AS1	GALNT3	0.00423724	0.94949
APCDD1L-AS1	GALNT4	0.160522	0.0157146
APCDD1L-AS1	GALNT5	-0.0161592	0.809094
APCDD1L-AS1	GALNT6	0.13201	0.0474536
APCDD1L-AS1	GALNT7	0.0382011	0.567788
APCDD1L-AS1	GALNT8	0.105519	0.113666
APCDD1L-AS1	GALNT9	0.033234	0.619201
APCDD1L-AS1	GALNTL5	0.0426479	0.523556
APCDD1L-AS1	GALNTL6	-0.00574036	0.931611
APCDD1L-AS1	GCNT1	0.0442675	0.507894
APCDD1L-AS1	GCNT3	0.175798	0.00807705
APCDD1L-AS1	GCNT4	0.0284008	0.671073
APCDD1L-AS1	GLB1	-0.173563	0.00893249
APCDD1L-AS1	GM2A	0.056898	0.394596
APCDD1L-AS1	GNE	0.124534	0.0616149
APCDD1L-AS1	GNS	0.00625517	0.925494
APCDD1L-AS1	HEXA	0.0657525	0.325086
APCDD1L-AS1	HEXB	0.0424898	0.525098
APCDD1L-AS1	ITGB8	0.104047	0.118824
APCDD1L-AS1	KERA	0.0461516	0.489985
APCDD1L-AS1	LUM	0.0924416	0.166064
APCDD1L-AS1	MAG	0.0318268	0.634125
APCDD1L-AS1	NANP	0.032154	0.630641
APCDD1L-AS1	NANS	0.0425359	0.524648
APCDD1L-AS1	NEU1	0.108422	0.104015
APCDD1L-AS1	NEU2	0.0367482	0.582615
APCDD1L-AS1	NEU3	0.146697	0.0274499
APCDD1L-AS1	NEU4	0.0231227	0.729546
APCDD1L-AS1	NPL	0.0434379	0.515885
APCDD1L-AS1	OGN	-0.0434792	0.515486
APCDD1L-AS1	OMD	0.0449702	0.501175
APCDD1L-AS1	PRELP	-0.0519152	0.437364
APCDD1L-AS1	PSAP	-0.0834601	0.211334
APCDD1L-AS1	RTN4R	0.0315641	0.636928
APCDD1L-AS1	SELE	0.0602618	0.367201
APCDD1L-AS1	SELP	-0.0356389	0.594055
APCDD1L-AS1	SIGLEC10	0.105749	0.112879
APCDD1L-AS1	SIGLEC11	-0.0884384	0.185255
APCDD1L-AS1	SIGLEC16	-0.0843798	0.206328
APCDD1L-AS1	SIGLEC5	0.0258682	0.69891
APCDD1L-AS1	SIGLEC6	-0.0401782	0.547904
APCDD1L-AS1	SIGLEC7	0.00981817	0.883302
APCDD1L-AS1	SIGLEC8	0.00464495	0.944638
APCDD1L-AS1	SIGLEC9	0.0855679	0.199988
APCDD1L-AS1	SIGLECL1	-0.0500182	0.454317
APCDD1L-AS1	SLC17A1	0.137397	0.039029
APCDD1L-AS1	SLC17A2	-0.0101079	0.879885
APCDD1L-AS1	SLC17A3	-0.00285403	0.965966
APCDD1L-AS1	SLC17A4	0.0406319	0.543389
APCDD1L-AS1	SLC17A5	0.0208389	0.755365
APCDD1L-AS1	SLC35A1	-0.210635	0.00144861
APCDD1L-AS1	SLC35D2	0.0537468	0.421344
APCDD1L-AS1	ST3GAL1	-0.148056	0.026034
APCDD1L-AS1	ST3GAL2	0.015359	0.818379
APCDD1L-AS1	ST3GAL3	-0.0835815	0.210668
APCDD1L-AS1	ST3GAL4	0.0334084	0.617362
APCDD1L-AS1	ST3GAL5	-0.219711	0.000882957
APCDD1L-AS1	ST3GAL6	-0.103508	0.120755
APCDD1L-AS1	ST6GAL1	0.150254	0.0238758
APCDD1L-AS1	ST6GAL2	0.0692463	0.299982
APCDD1L-AS1	ST6GALNAC1	-0.0126678	0.849787
APCDD1L-AS1	ST6GALNAC2	0.0146749	0.826338
APCDD1L-AS1	ST6GALNAC3	0.0717148	0.28304
APCDD1L-AS1	ST6GALNAC4	-0.0749372	0.261912
APCDD1L-AS1	ST6GALNAC5	0.0698948	0.295468
APCDD1L-AS1	ST6GALNAC6	-0.162959	0.014181
APCDD1L-AS1	ST8SIA1	0.0718095	0.282403
APCDD1L-AS1	ST8SIA2	-0.0381063	0.568749
APCDD1L-AS1	ST8SIA3	-0.0229184	0.731845
APCDD1L-AS1	ST8SIA4	0.0455977	0.495215
APCDD1L-AS1	ST8SIA5	0.102956	0.122761
APTR	ABCA2	0.0885268	0.184815
APTR	ACAN	-0.0625874	0.348967
APTR	ADIPOQ	-0.0497913	0.456369
APTR	AGRN	-0.020508	0.759128
APTR	B3GALT4	0.0788761	0.23759
APTR	B3GNT2	-0.0833846	0.211749
APTR	B3GNT3	-0.144416	0.0299771
APTR	B3GNT4	0.00712266	0.915198
APTR	B3GNT6	-0.0282177	0.673071
APTR	B3GNT7	0.261673	6.84534e-05
APTR	B4GALNT1	0.197942	0.0028003
APTR	B4GALT1	-0.132994	0.0458111
APTR	B4GALT2	0.0330449	0.621197
APTR	B4GALT3	-0.00973899	0.884237
APTR	B4GALT4	-0.160448	0.0157634
APTR	B4GALT5	-0.140799	0.0343886
APTR	B4GALT6	-0.222726	0.000745694
APTR	C1GALT1	0.234426	0.000378971
APTR	C1GALT1C1	0.0902501	0.176377
APTR	C20orf173	-0.196654	0.00298765
APTR	CD22	-0.230736	0.000470897
APTR	CD33	-0.295552	6.18799e-06
APTR	CHST1	-0.149802	0.0243059
APTR	CHST2	-0.113983	0.0873378
APTR	CHST5	0.0439634	0.510816
APTR	CHST6	-0.160949	0.0154357
APTR	CLIP3	-0.308198	2.32381e-06
APTR	CLN6	-0.0297629	0.656282
APTR	CMAS	-0.167048	0.0119015
APTR	CTSA	-0.118058	0.0765344
APTR	EPDR1	0.207476	0.00171297
APTR	FCN1	-0.117447	0.0780827
APTR	FMOD	-0.237373	0.000317843
APTR	GALNS	-0.104434	0.117451
APTR	GALNT1	-0.307088	2.53694e-06
APTR	GALNT10	0.360867	2.34727e-08
APTR	GALNT11	0.395265	7.18528e-10
APTR	GALNT12	0.274251	2.90913e-05
APTR	GALNT13	-0.0807278	0.226721
APTR	GALNT14	-0.254559	0.000109024
APTR	GALNT15	-0.144489	0.0298931
APTR	GALNT16	0.00726043	0.913564
APTR	GALNT18	0.220551	0.000842526
[truncated: 225,357+ more rows]
